# Supplementary material for: Proteogenomic Analysis Greatly Expands the Identification of Proteins Related to Reproduction in the Apogamous Fern Dryopteris affinis ssp. affinis
Source: Front Plant Sci. 2017 Mar 22;8:336. doi: 10.3389/fpls.2017.00336 (PMC5360702; doi:10.3389/fpls.2017.00336)
Supplement: Table S2 — List of proteins identified in the gametophyte of Dryopteris affinis ssp. affinis by transcriptome (SSTDB) and proteome (VPDB) databases including additional information such as total assigned spectra, ProteinProphet probability and sequence coverage. [file Table2.XLSX]

## Sheet: Sheet1
Supplement Table S2: Protein Identification Probability (according to Scaffold ProteinProphet > 95%, minPeptide=1, PeptideProphet > 95%) and Unique Peptide Counts, Total Spectrum Count and Percent Coverage				Protein Identfication Probabilty	Unique Peptide Counts	Total Spectrum Count	Percent Coverage	Protein Identfication Probabilty				Unique Peptide Counts				Total Spectrum Count				Percentage Coverage
Identified ProteinClusters (1410) including 13 wrong decoy proteins (indicated with REV_accession)								rep_1	rep_2	rep_1	rep_2	rep_1	rep_2	rep_1	rep_2	rep_1	rep_2	rep_1	rep_2	rep_1	rep_2	rep_1	rep_2
								filament	filament	heart	heart	filament	filament	heart	heart	filament	filament	heart	heart	filament	filament	heart	heart
#	Accession Number	Origin of Sequence	Blast eValue (if SSTDB)	Maximum over all Samples	Maximum over all Samples	Sum over all Samples	Maximum over all Samples	Search against combinedDatabase				Search against combinedDatabase				Search against combinedDatabase				Search against combinedDatabase				Description of identified protein cluster	Molecular Weight	Protein Grouping Ambiguity	fw_or_decoy
1	tr|Q8HUK5|Q8HUK5_9MONI [142]	VPDB	VPDB	1	203	1362	0.591	1	1	1	1	163	121	203	185	349	245	400	368	0.567	0.51	0.567	0.591	Cluster of Ribulose-1,5-bisphosphate carboxylase/oxygenase large subunit (Fragment) OS=Polystichum ammifolium GN=rbcL PE=3 SV=1 (tr|Q8HUK5|Q8HUK5_9MONI)	49 kDa	TRUE	true_forward_protein
2	74169-293_2_ORF2 [62]	SSTDB	0	1	117	705	0.814	1	1	1	1	117	90	117	86	231	159	175	140	0.738	0.814	0.738	0.767	Cluster of >sp|A5E950|ATPB1_BRASB_ATP_synthase_subunit_beta_1_OS=Bradyrhizobium_sp._(strain_BTAi1_/_ATCC_BAA-1182)_GN=atpD1_PE=3_SV=1|||0 (74169-293_2_ORF2)	61 kDa	TRUE	true_forward_protein
3	ZZ_FGCZCont0025 [6]	VPDB	VPDB	1	50	654	NA	1	1	1	1	32	50	31	46	138	215	112	189	NA	NA	NA	NA	Cluster of gi|1346343|sp|P04264| K2C1_HUMAN KERATIN, TYPE II CYTOSKELETAL 1 (CYTO (ZZ_FGCZCont0025)	67 kDa	TRUE	true_forward_protein
4	ZZ_FGCZCont0146 [14]	VPDB	VPDB	1	54	597	NA	1	1	1	1	26	54	21	46	121	204	101	171	NA	NA	NA	NA	Cluster of sp|K22E_HUMAN| (ZZ_FGCZCont0146)	65 kDa	TRUE	true_forward_protein
5	ZZ_FGCZCont0126 [8]	VPDB	VPDB	1	42	566	NA	1	1	1	1	26	42	22	37	113	200	93	160	NA	NA	NA	NA	Cluster of gi|71528|pir|| KRHU0 keratin 10, type I, cytoskeletal (clone lambda-KH (ZZ_FGCZCont0126)	59 kDa	TRUE	true_forward_protein
6	76488-289_2_ORF2 [4]	SSTDB	no_acceptable_blastHit	1	62	357	0.61	1	1	1	1	57	18	61	62	115	33	118	91	0.532	0.284	0.571	0.61	Cluster of no_acceptable_match|||NA (76488-289_2_ORF2)	55 kDa	TRUE	true_forward_protein
7	ZZ_FGCZCont0179 (+1)	VPDB	VPDB	1	21	488	0	1	1	1	1	19	21	18	20	146	113	106	123	NA	NA	NA	NA	sp|TRYP_PIG|	24 kDa		true_forward_protein
8	ZZ_FGCZCont0099 (+1)	VPDB	VPDB	1	29	387	0	1	1	1	1	17	27	17	29	75	121	83	108	NA	NA	NA	NA	sp|K1C9_HUMAN|	62 kDa	TRUE	true_forward_protein
9	2311-1327_2_ORF5 [21]	SSTDB	0	1	70	302	0.525	1	1	1	1	70	33	59	49	113	47	82	60	0.525	0.31	0.46	0.329	Cluster of >sp|B0BZL2|ATPA1_ACAM1_ATP_synthase_subunit_alpha_1_OS=Acaryochloris_marina_(strain_MBIC_11017)_GN=atpA1_PE=3_SV=1|||0 (2311-1327_2_ORF5)	59 kDa	TRUE	true_forward_protein
10	tr|F6I4L5|F6I4L5_VITVI [16]	VPDB	VPDB	1	72	376	0.454	1	1	1	1	72	49	61	62	113	86	91	86	0.402	0.454	0.344	0.397	Cluster of Putative uncharacterized protein OS=Vitis vinifera GN=VIT_14s0060g02340 PE=3 SV=1 (tr|F6I4L5|F6I4L5_VITVI)	72 kDa	TRUE	true_forward_protein
11	1610-1504_2_ORF1 [17]	SSTDB	0	1	80	314	0.447	1	1	1	1	80	34	52	61	114	50	74	76	0.447	0.298	0.447	0.298	Cluster of >sp|Q95M18|ENPL_BOVIN_Endoplasmin_OS=Bos_taurus_GN=HSP90B1_PE=2_SV=1|||0 (1610-1504_2_ORF1)	69 kDa	TRUE	true_forward_protein
12	224049-118_1_ORF2 [4]	SSTDB	0	1	58	318	0.374	1	1	1	1	58	49	48	41	109	71	86	52	0.374	0.361	0.342	0.322	Cluster of >sp|O94039|TKT1_CANAX_Transketolase_1_OS=Candida_albicans_GN=TKT1_PE=3_SV=1|||0 (224049-118_1_ORF2)	85 kDa	TRUE	true_forward_protein
13	30870-456_5_ORF1 [5]	SSTDB	0	1	67	342	0.502	1	1	1	1	67	29	53	60	116	55	85	86	0.502	0.289	0.418	0.455	Cluster of >sp|B0CFQ6|CH601_ACAM1_60_kDa_chaperonin_1_OS=Acaryochloris_marina_(strain_MBIC_11017)_GN=groL1_PE=3_SV=1|||0 (30870-456_5_ORF1)	66 kDa	TRUE	true_forward_protein
14	49804-360_4_ORF2 [9]	SSTDB	0	1	40	262	0.401	1	1	1	1	40	20	32	32	83	63	64	52	0.401	0.32	0.326	0.387	Cluster of >sp|P25856|G3PA_ARATH_Glyceraldehyde-3-phosphate_dehydrogenase_A,_chloroplastic_OS=Arabidopsis_thaliana_GN=GAPA_PE=1_SV=3|||0 (49804-360_4_ORF2)	46 kDa	TRUE	true_forward_protein
15	153785-190_5_ORF1 [8]	SSTDB	0	1	42	267	0.494	1	1	1	1	37	39	42	29	76	66	73	52	0.443	0.494	0.449	0.396	Cluster of >sp|Q96528|CATA1_ARATH_Catalase-1_OS=Arabidopsis_thaliana_GN=CAT1_PE=1_SV=3|||0 (153785-190_5_ORF1)	57 kDa	TRUE	true_forward_protein
16	186762-150_4_ORF2 [11]	SSTDB	0	1	26	186	0.426	1	1	1	1	26	26	23	22	56	49	46	35	0.397	0.326	0.426	0.312	Cluster of >sp|P13549|EF1A0_XENLA_Elongation_factor_1-alpha,_somatic_form_OS=Xenopus_laevis_GN=eef1as_PE=2_SV=1|||0 (186762-150_4_ORF2)	54 kDa	TRUE	true_forward_protein
17	151521-194_4_ORF2 [6]	SSTDB	0	1	54	307	0.419	1	1	1	1	50	39	45	54	89	62	74	82	0.419	0.366	0.372	0.395	Cluster of >sp|B0CFQ6|CH601_ACAM1_60_kDa_chaperonin_1_OS=Acaryochloris_marina_(strain_MBIC_11017)_GN=groL1_PE=3_SV=1|||0 (151521-194_4_ORF2)	66 kDa	TRUE	true_forward_protein
18	33597-437_2_ORF2 [16]	SSTDB	0	1	38	232	0.503	1	1	1	1	34	16	36	38	71	47	42	72	0.503	0.281	0.447	0.442	Cluster of >sp|P33630|TBB1_ANEPH_Tubulin_beta-1_chain_OS=Anemia_phyllitidis_GN=TUBB1_PE=2_SV=1|||0 (33597-437_2_ORF2)	56 kDa	TRUE	true_forward_protein
19	135690-210_1_ORF2 [3]	SSTDB	0	1	30	178	0.368	1	1	1	1	30	14	17	26	63	35	37	43	0.368	0.278	0.236	0.328	Cluster of >sp|Q9SJU4|ALFC1_ARATH_Probable_fructose-bisphosphate_aldolase_1,_chloroplastic_OS=Arabidopsis_thaliana_GN=FBA1_PE=1_SV=2|||0 (135690-210_1_ORF2)	43 kDa	TRUE	true_forward_protein
20	369283-36_1_ORF1	SSTDB	0	1	39	223	0.516	1	1	1	1	39	35	33	28	71	62	47	43	0.516	0.498	0.496	0.481	Cluster of >sp|P48644|AL1A1_BOVIN_Retinal_dehydrogenase_1_OS=Bos_taurus_GN=ALDH1A1_PE=2_SV=3|||0 (369283-36_1_ORF1)	56 kDa	TRUE	true_forward_protein
21	281930-79_1_ORF1 [2]	SSTDB	6e-70	1	14	126	0.262	1	1	1	1	14	7	8	3	47	33	34	12	0.262	0.113	0.205	0.113	Cluster of >sp|Q40250|RBS_LACSA_Ribulose_bisphosphate_carboxylase_small_chain,_chloroplastic_OS=Lactuca_sativa_GN=RBCS_PE=2_SV=1|||6e-70 (281930-79_1_ORF1)	22 kDa	TRUE	true_forward_protein
22	134612-211_2_ORF2 [2]	SSTDB	0	1	26	161	0.509	1	1	1	1	20	14	26	26	41	24	47	49	0.458	0.273	0.509	0.384	Cluster of >sp|Q54Z26|GLYC1_DICDI_Serine_hydroxymethyltransferase_1_OS=Dictyostelium_discoideum_GN=shmt1_PE=1_SV=1|||0 (134612-211_2_ORF2)	58 kDa	TRUE	true_forward_protein
23	154679-189_1_ORF2	SSTDB	7e-173	1	27	128	0.528	1	1	1	1	26	23	27	16	45	27	40	16	0.51	0.487	0.528	0.403	Cluster of >sp|P26320|PSBO_SOLTU_Oxygen-evolving_enhancer_protein_1,_chloroplastic_OS=Solanum_tuberosum_GN=PSBO_PE=2_SV=1|||7e-173 (154679-189_1_ORF2)	35 kDa	TRUE	true_forward_protein
24	tr|O82565|O82565_ANEPH [8]	VPDB	VPDB	1	20	128	0.321	1	1	1	1	20	18	9	17	44	37	19	28	0.321	0.294	0.212	0.268	Cluster of Actin 3 OS=Anemia phyllitidis PE=2 SV=1 (tr|O82565|O82565_ANEPH)	42 kDa	TRUE	true_forward_protein
25	555-1993_2_ORF2 [5]	SSTDB	0	1	36	132	0.294	1	1	1	1	36	14	20	1	73	18	40	1	0.294	0.226	0.267	0.0395	Cluster of >sp|A9LYC6|PSBB_ACOAM_Photosystem_II_CP47_chlorophyll_apoprotein_OS=Acorus_americanus_GN=psbB_PE=3_SV=1|||0 (555-1993_2_ORF2)	59 kDa	TRUE	true_forward_protein
26	96024-255_6_ORF2 [4]	SSTDB	0	1	20	127	0.299	1	1	1	1	19	11	20	18	39	23	41	24	0.299	0.174	0.273	0.299	Cluster of >sp|Q3A9R3|EFTU1_CARHZ_Elongation_factor_Tu_1_OS=Carboxydothermus_hydrogenoformans_(strain_Z-2901_/_DSM_6008)_GN=tuf1_PE=3_SV=1|||0 (96024-255_6_ORF2)	53 kDa	TRUE	true_forward_protein
27	825-1762_2_ORF1 [8]	SSTDB	0	1	26	109	0.253	1	1	1	1	22	16	26	14	32	26	32	19	0.222	0.17	0.182	0.253	Cluster of >sp|Q9ZEJ6|DNAK1_NOSS1_Chaperone_protein_dnaK1_OS=Nostoc_sp._(strain_PCC_7120_/_UTEX_2576)_GN=dnaK1_PE=3_SV=2|||0 (825-1762_2_ORF1)	44 kDa	TRUE	true_forward_protein
28	74067-293_2_ORF2 [9]	SSTDB	0	1	22	136	0.315	1	1	1	1	22	14	19	16	38	28	32	38	0.315	0.2	0.279	0.251	Cluster of >sp|Q25563|TBA13_NAEGR_Tubulin_alpha-13_chain_OS=Naegleria_gruberi_GN=TUBA13_PE=2_SV=1|||0 (74067-293_2_ORF2)	52 kDa	TRUE	true_forward_protein
29	96338-255_4_ORF1 [5]	SSTDB	0	1	35	136	0.468	1	1	1	1	35	12	21	23	49	21	30	36	0.468	0.185	0.275	0.336	Cluster of >sp|P31541|CLPAA_SOLLC_ATP-dependent_Clp_protease_ATP-binding_subunit_clpA_homolog_CD4A,_chloroplastic_OS=Solanum_lycopersicum_GN=CD4A_PE=3_SV=1|||0 (96338-255_4_ORF1)	104 kDa	TRUE	true_forward_protein
30	75664-290_4_ORF2 [2]	SSTDB	0	1	25	86	0.43	1	1	1	1	25	12	19	17	27	16	23	20	0.43	0.272	0.37	0.346	Cluster of >sp|Q9SF40|RL4A_ARATH_60S_ribosomal_protein_L4-1_OS=Arabidopsis_thaliana_GN=RPL4A_PE=2_SV=1|||0 (75664-290_4_ORF2)	46 kDa	TRUE	true_forward_protein
31	53771-346_5_ORF2 [4]	SSTDB	no_acceptable_blastHit	1	23	100	0.368	1	1	1	1	17	17	23	19	26	23	28	23	0.303	0.188	0.368	0.307	Cluster of no_acceptable_match|||NA (53771-346_5_ORF2)	75 kDa	TRUE	true_forward_protein
32	217043-123_6_ORF2 (+1)	SSTDB	0	1	29	107	0.206	1	1	1	1	14	14	19	29	20	19	33	35	0.153	0.133	0.169	0.206	>sp|O80988|GCSP1_ARATH_Glycine_dehydrogenase_[decarboxylating]_1,_mitochondrial_OS=Arabidopsis_thaliana_GN=GDCSP_PE=1_SV=1|||0	114 kDa		true_forward_protein
33	169660-167_4_ORF1 [14]	SSTDB	6e-68	1	16	49	0.527	1	1	1	1	16	2	14	3	22	4	19	4	0.527	0.213	0.453	0.36	Cluster of >sp|Q9LQQ4|H2B1_ARATH_Histone_H2B.1_OS=Arabidopsis_thaliana_GN=At1g07790_PE=1_SV=3|||6e-68 (169660-167_4_ORF1)	17 kDa	TRUE	true_forward_protein
34	125905-219_3_ORF2 [2]	SSTDB	0	1	27	88	0.198	1	1	1	1	17	18	13	27	20	20	16	32	0.18	0.167	0.112	0.198	Cluster of >sp|Q03460|GLSN_MEDSA_Glutamate_synthase_[NADH],_amyloplastic_OS=Medicago_sativa_PE=1_SV=1|||0 (125905-219_3_ORF2)	181 kDa	TRUE	true_forward_protein
35	20923-545_2_ORF2 [2]	SSTDB	0	1	16	93	0.321	1	1	1	1	16	13	11	14	38	22	17	16	0.321	0.306	0.308	0.291	Cluster of >sp|Q8LF48|THIK1_ARATH_3-ketoacyl-CoA_thiolase_1,_peroxisomal_OS=Arabidopsis_thaliana_GN=KAT1_PE=1_SV=2|||0 (20923-545_2_ORF2)	57 kDa	TRUE	true_forward_protein
36	369-2250_2_ORF2	SSTDB	0	1	14	95	0.264	1	1	1	1	13	10	12	14	33	22	20	20	0.252	0.201	0.213	0.264	>sp|Q9XI01|PDI11_ARATH_Protein_disulfide_isomerase-like_1-1_OS=Arabidopsis_thaliana_GN=PDIL1-1_PE=1_SV=1|||0	57 kDa		true_forward_protein
37	278-2383_1_ORF2 [3]	SSTDB	0	1	29	92	0.2	1	1	1	1	29	9	21	24	31	10	21	30	0.2	0.0863	0.123	0.183	Cluster of >sp|Q0WNJ6|CLAH1_ARATH_Clathrin_heavy_chain_1_OS=Arabidopsis_thaliana_GN=CHC1_PE=1_SV=1|||0 (278-2383_1_ORF2)	193 kDa	TRUE	true_forward_protein
38	13274-664_5_ORF1 [9]	SSTDB	0	1	13	69	0.196	1	1	1	1	13	9	10	11	22	15	13	19	0.196	0.162	0.188	0.19	Cluster of >sp|Q9FWA3|6GPD3_ARATH_6-phosphogluconate_dehydrogenase,_decarboxylating_3_OS=Arabidopsis_thaliana_GN=At3g02360_PE=2_SV=1|||0 (13274-664_5_ORF1)	59 kDa	TRUE	true_forward_protein
39	311077-62_3_ORF2 [2]	SSTDB	0	1	21	79	0.257	1	1	1	1	21	16	14	15	29	17	16	17	0.257	0.174	0.138	0.183	Cluster of >sp|A5G0M4|METE_ACICJ_5-methyltetrahydropteroyltriglutamate--homocysteine_methyltransferase_OS=Acidiphilium_cryptum_(strain_JF-5)_GN=metE_PE=3_SV=1|||0 (311077-62_3_ORF2)	86 kDa	TRUE	true_forward_protein
40	48604-365_5_ORF2 [4]	SSTDB	0	1	28	135	0.179	1	1	1	1	28	15	26	23	44	25	35	31	0.179	0.12	0.169	0.144	Cluster of >sp|P36183|ENPL_HORVU_Endoplasmin_homolog_OS=Hordeum_vulgare_PE=2_SV=1|||0 (48604-365_5_ORF2)	93 kDa	TRUE	true_forward_protein
41	64-3566_3_ORF2 [5]	SSTDB	0	1	26	117	0.166	1	1	1	1	18	16	15	26	27	27	28	35	0.128	0.106	0.128	0.166	Cluster of >sp|P31541|CLPAA_SOLLC_ATP-dependent_Clp_protease_ATP-binding_subunit_clpA_homolog_CD4A,_chloroplastic_OS=Solanum_lycopersicum_GN=CD4A_PE=3_SV=1|||0 (64-3566_3_ORF2)	114 kDa	TRUE	true_forward_protein
42	23981-512_3_ORF1 [2]	SSTDB	0	1	14	64	0.239	1	1	1	1	14	10	7	6	32	14	11	7	0.239	0.164	0.128	0.0976	Cluster of >sp|Q38882|PLDA1_ARATH_Phospholipase_D_alpha_1_OS=Arabidopsis_thaliana_GN=PLDALPHA1_PE=1_SV=2|||0 (23981-512_3_ORF1)	95 kDa	TRUE	true_forward_protein
43	tr|A9S6S7|A9S6S7_PHYPA [25]	VPDB	VPDB	1	19	75	0.193	1	1	1	1	18	8	19	1	39	10	25	1	0.193	0.131	0.193	0.0444	Cluster of Predicted protein OS=Physcomitrella patens subsp. patens GN=PHYPADRAFT_209208 PE=4 SV=1 (tr|A9S6S7|A9S6S7_PHYPA)	28 kDa	TRUE	true_forward_protein
44	153507-190_3_ORF2 (+1)	SSTDB	1e-20	1	17	98	0.328	1	1	1	1	17	10	16	9	40	16	33	9	0.328	0.223	0.312	0.238	>sp|Q8SKU2|TIC62_PEA_Protein_TIC_62,_chloroplastic_OS=Pisum_sativum_GN=TIC62_PE=1_SV=2|||1e-20	65 kDa		true_forward_protein
45	195-2609_5_ORF2	SSTDB	1e-80	1	14	102	0.527	1	1	1	0.99	14	7	7	0	49	29	24	0	0.527	0.375	0.335	0	>sp|Q41932|PSBQ2_ARATH_Oxygen-evolving_enhancer_protein_3-2,_chloroplastic_OS=Arabidopsis_thaliana_GN=PSBQ2_PE=1_SV=2|||1e-80	24 kDa		true_forward_protein
46	tr|B9RIA6|B9RIA6_RICCO [4]	VPDB	VPDB	1	28	66	0.216	1	1	1	1	19	5	28	2	27	8	29	2	0.172	0.102	0.216	0.0303	Cluster of ADP,ATP carrier protein, putative OS=Ricinus communis GN=RCOM_1577410 PE=3 SV=1 (tr|B9RIA6|B9RIA6_RICCO)	40 kDa	TRUE	true_forward_protein
47	81917-278_4_ORF2 [3]	SSTDB	2e-74	1	20	55	0.261	1	1	1	1	8	6	20	11	11	6	25	13	0.162	0.137	0.261	0.193	Cluster of >sp|Q1RJT3|ODP2_RICBR_Dihydrolipoyllysine-residue_acetyltransferase_component_of_pyruvate_dehydrogenase_complex_OS=Rickettsia_bellii_(strain_RML369-C)_GN=pdhC_PE=3_SV=1|||2e-74 (81917-278_4_ORF2)	52 kDa	TRUE	true_forward_protein
48	341363-47_6_ORF1 [3]	SSTDB	1e-08	1	28	72	0.554	1	1	1	1	20	28	2	7	29	34	2	7	0.38	0.554	0.0896	0.205	Cluster of >sp|Q06303|AER4_AERHY_Aerolysin-4_OS=Aeromonas_hydrophila_GN=ahh4_PE=3_SV=1|||1e-08 (341363-47_6_ORF1)	46 kDa	TRUE	true_forward_protein
49	150759-196_2_ORF2 [2]	SSTDB	0	1	14	58	0.341	1	1	1	1	11	6	11	14	18	7	17	16	0.261	0.164	0.22	0.341	Cluster of >sp|Q9LRR9|GLO1_ARATH_Peroxisomal_(S)-2-hydroxy-acid_oxidase_GLO1_OS=Arabidopsis_thaliana_GN=GLO1_PE=1_SV=1|||0 (150759-196_2_ORF2)	41 kDa	TRUE	true_forward_protein
50	54280-344_1_ORF1 [2]	SSTDB	0	1	19	53	0.151	1	1	1	1	15	9	3	19	19	11	4	19	0.128	0.0754	0.0405	0.151	Cluster of >sp|Q9MAH0|CAPP1_ARATH_Phosphoenolpyruvate_carboxylase_1_OS=Arabidopsis_thaliana_GN=PPC1_PE=1_SV=1|||0 (54280-344_1_ORF1)	112 kDa	TRUE	true_forward_protein
51	239719-107_1_ORF2 [5]	SSTDB	0	1	14	65	0.256	1	1	1	1	10	8	14	8	17	16	20	12	0.181	0.14	0.256	0.129	Cluster of >sp|O23255|SAHH1_ARATH_Adenosylhomocysteinase_1_OS=Arabidopsis_thaliana_GN=SAHH1_PE=1_SV=1|||0 (239719-107_1_ORF2)	48 kDa	TRUE	true_forward_protein
52	85783-271_1_ORF2	SSTDB	3e-117	1	16	78	0.709	1	1	1	1	16	7	10	16	29	8	18	23	0.6	0.275	0.416	0.709	>sp|P52578|IFRH_SOLTU_Isoflavone_reductase_homolog_OS=Solanum_tuberosum_PE=2_SV=1|||3e-117	35 kDa		true_forward_protein
53	109758-237_3_ORF2 [3]	SSTDB	0	1	12	33	0.113	1	1	1	1	12	5	7	5	15	6	7	5	0.113	0.0746	0.0767	0.0539	Cluster of >sp|Q42560|ACO1_ARATH_Aconitate_hydratase_1_OS=Arabidopsis_thaliana_GN=ACO1_PE=1_SV=2|||0 (109758-237_3_ORF2)	105 kDa	TRUE	true_forward_protein
54	tr|A9SGN5|A9SGN5_PHYPA [7]	VPDB	VPDB	1	11	86	0.194	1	1	1	1	11	6	10	8	27	27	20	12	0.194	0.194	0.194	0.194	Cluster of Predicted protein OS=Physcomitrella patens subsp. patens GN=PHYPADRAFT_233331 PE=3 SV=1 (tr|A9SGN5|A9SGN5_PHYPA)	47 kDa	TRUE	true_forward_protein
55	1422-1543_1_ORF2	SSTDB	0	1	21	70	0.291	1	1	1	1	21	8	6	13	28	15	11	16	0.291	0.175	0.105	0.238	Cluster of >sp|Q08636|NTPA_ENTHA_V-type_sodium_ATPase_catalytic_subunit_A_OS=Enterococcus_hirae_(strain_ATCC_9790_/_DSM_20160_/_JCM_8729_/_LMG_6399_/_NBRC_3181_/_NCIMB_6459_/_NCDO_1258)_GN=ntpA_PE=1_SV=1|||0 (1422-1543_1_ORF2)	69 kDa	TRUE	true_forward_protein
56	146202-202_3_ORF2 [10]	SSTDB	0	1	17	72	0.301	1	1	1	1	15	8	10	17	24	12	15	21	0.243	0.169	0.156	0.301	Cluster of >sp|Q8X097|ACL1_NEUCR_Probable_ATP-citrate_synthase_subunit_1_OS=Neurospora_crassa_(strain_ATCC_24698_/_74-OR23-1A_/_CBS_708.71_/_DSM_1257_/_FGSC_987)_GN=B14D6.310_PE=3_SV=1|||0 (146202-202_3_ORF2)	66 kDa	TRUE	true_forward_protein
57	165243-173_3_ORF2	SSTDB	0	1	12	82	0.237	1	1	1	1	11	12	10	12	21	26	17	18	0.203	0.237	0.193	0.234	>sp|P48644|AL1A1_BOVIN_Retinal_dehydrogenase_1_OS=Bos_taurus_GN=ALDH1A1_PE=2_SV=3|||0	64 kDa		true_forward_protein
58	261006-92_2_ORF2 [4]	SSTDB	0	1	17	63	0.122	1	1	1	1	12	6	14	17	16	7	17	23	0.108	0.0523	0.0912	0.122	Cluster of >sp|Q9SAC6|GWD1_ARATH_Alpha-glucan_water_dikinase_1,_chloroplastic_OS=Arabidopsis_thaliana_GN=GWD1_PE=1_SV=2|||0 (261006-92_2_ORF2)	166 kDa	TRUE	true_forward_protein
59	402768-23_4_ORF2	SSTDB	0	1	13	63	0.269	1	1	1	1	13	12	7	10	24	19	8	12	0.269	0.255	0.146	0.25	Cluster of >sp|P36444|MAOC_FLAPR_NADP-dependent_malic_enzyme,_chloroplastic_OS=Flaveria_pringlei_GN=MODA_PE=2_SV=1|||0 (402768-23_4_ORF2)	66 kDa	TRUE	true_forward_protein
60	174433-162_1_ORF1 [7]	SSTDB	0	1	19	65	0.157	1	1	1	1	19	8	7	16	25	8	11	21	0.157	0.0875	0.0739	0.131	Cluster of >sp|Q754C8|EF2_ASHGO_Elongation_factor_2_OS=Ashbya_gossypii_(strain_ATCC_10895_/_CBS_109.51_/_FGSC_9923_/_NRRL_Y-1056)_GN=EFT1_PE=3_SV=1|||0 (174433-162_1_ORF1)	74 kDa	TRUE	true_forward_protein
61	5-9806_3_ORF3 [3]	SSTDB	0	1	21	76	0.263	1	1	1	1	21	8	12	6	36	12	19	9	0.263	0.125	0.191	0.0903	Cluster of >sp|Q8HB52|PSBC_ABIAL_Photosystem_II_CP43_chlorophyll_apoprotein_OS=Abies_alba_GN=psbC_PE=3_SV=1|||0 (5-9806_3_ORF3)	53 kDa	TRUE	true_forward_protein
62	tr|A9RK27|A9RK27_PHYPA [12]	VPDB	VPDB	1	10	43	0.179	1	1	1	1	10	8	8	9	11	9	9	14	0.118	0.166	0.156	0.179	Cluster of 26S proteasome regulatory complex, ATPase RPT4 OS=Physcomitrella patens subsp. patens GN=PATPA1503 PE=3 SV=1 (tr|A9RK27|A9RK27_PHYPA)	44 kDa	TRUE	true_forward_protein
63	5-9806_3_ORF2 [4]	SSTDB	0	1	17	67	0.195	1	1	1	1	17	1	13	3	37	3	22	5	0.195	0.0284	0.159	0.0541	Cluster of >sp|Q3V534|PSAA_ACOCL_Photosystem_I_P700_chlorophyll_a_apoprotein_A1_OS=Acorus_calamus_GN=psaA_PE=3_SV=1|||0 (5-9806_3_ORF2)	83 kDa	TRUE	true_forward_protein
64	160540-179_4_ORF1 [5]	SSTDB	0	1	14	53	0.239	1	1	1	1	9	6	14	9	14	7	20	12	0.206	0.126	0.239	0.163	Cluster of >sp|Q9SNX8|GAPN_APIGR_NADP-dependent_glyceraldehyde-3-phosphate_dehydrogenase_OS=Apium_graveolens_PE=1_SV=1|||0 (160540-179_4_ORF1)	58 kDa	TRUE	true_forward_protein
65	176833-159_1_ORF2 [2]	SSTDB	0	1	15	65	0.339	1	1	1	1	15	7	13	9	22	11	20	12	0.339	0.214	0.277	0.23	Cluster of >sp|Q08637|NTPB_ENTHA_V-type_sodium_ATPase_subunit_B_OS=Enterococcus_hirae_(strain_ATCC_9790_/_DSM_20160_/_JCM_8729_/_LMG_6399_/_NBRC_3181_/_NCIMB_6459_/_NCDO_1258)_GN=ntpB_PE=1_SV=1|||0 (176833-159_1_ORF2)	54 kDa	TRUE	true_forward_protein
66	207215-131_4_ORF2 [31]	SSTDB	0	1	21	55	0.226	1	1	1	1	21	11	7	10	29	10	7	9	0.226	0.168	0.109	0.103	Cluster of >sp|P35510|PAL1_ARATH_Phenylalanine_ammonia-lyase_1_OS=Arabidopsis_thaliana_GN=PAL1_PE=1_SV=3|||0 (207215-131_4_ORF2)	56 kDa	TRUE	true_forward_protein
67	313610-61_1_ORF1 [5]	SSTDB	0	1	20	82	0.322	1	1	1	1	20	6	10	15	34	11	15	22	0.322	0.205	0.265	0.322	Cluster of >sp|Q9SN86|MDHP_ARATH_Malate_dehydrogenase,_chloroplastic_OS=Arabidopsis_thaliana_GN=At3g47520_PE=1_SV=1|||0 (313610-61_1_ORF1)	34 kDa	TRUE	true_forward_protein
68	14473-637_3_ORF2	SSTDB	1e-29	1	12	50	0.406	1	1	1	1	12	11	11	6	17	13	14	6	0.406	0.325	0.304	0.224	>sp|Q9C8S6|Y1322_ARATH_C2_domain-containing_protein_At1g63220_OS=Arabidopsis_thaliana_GN=At1g63220_PE=1_SV=1|||1e-29	32 kDa		true_forward_protein
69	tr|Q1ENY9|Q1ENY9_MUSAC [15]	VPDB	VPDB	1	23	93	0.424	1	1	1	1	20	5	23	17	31	9	30	23	0.265	0.13	0.424	0.214	Cluster of Phosphoglycerate kinase OS=Musa acuminata GN=MA4_112I10.62 PE=3 SV=1 (tr|Q1ENY9|Q1ENY9_MUSAC)	50 kDa	TRUE	true_forward_protein
70	350882-43_3_ORF2	SSTDB	1e-89	1	9	61	0.373	1	1	1	1	8	9	9	7	17	13	18	13	0.373	0.373	0.373	0.316	Cluster of >sp|Q54Z26|GLYC1_DICDI_Serine_hydroxymethyltransferase_1_OS=Dictyostelium_discoideum_GN=shmt1_PE=1_SV=1|||1e-89 (350882-43_3_ORF2)	25 kDa	TRUE	true_forward_protein
71	187068-149_1_ORF2	SSTDB	0	1	19	73	0.494	1	1	1	1	11	19	8	7	23	27	13	10	0.321	0.494	0.238	0.246	>sp|P92947|MDARP_ARATH_Monodehydroascorbate_reductase,_chloroplastic_OS=Arabidopsis_thaliana_GN=At1g63940_PE=2_SV=3|||0	53 kDa		true_forward_protein
72	211892-127_2_ORF2 [3]	SSTDB	0	1	21	61	0.207	1	1	1	1	12	12	4	21	19	14	5	23	0.133	0.123	0.0694	0.207	Cluster of >sp|P54609|CD48A_ARATH_Cell_division_control_protein_48_homolog_A_OS=Arabidopsis_thaliana_GN=CDC48A_PE=1_SV=1|||0 (211892-127_2_ORF2)	91 kDa	TRUE	true_forward_protein
73	tr|D8R6P6|D8R6P6_SELML [7]	VPDB	VPDB	1	18	82	0.16	1	1	1	1	17	15	13	18	25	20	17	20	0.16	0.142	0.129	0.146	Cluster of Putative uncharacterized protein (Fragment) OS=Selaginella moellendorffii GN=SELMODRAFT_85251 PE=3 SV=1 (tr|D8R6P6|D8R6P6_SELML)	59 kDa	TRUE	true_forward_protein
74	416351-16_5_ORF1 [2]	SSTDB	2e-142	1	18	61	0.198	1	1	1	1	18	8	8	9	26	13	11	11	0.198	0.118	0.123	0.14	Cluster of >sp|P48418|C75A1_PETHY_Flavonoid_3',5'-hydroxylase_1_OS=Petunia_hybrida_GN=CYP75A1_PE=2_SV=1|||2e-142 (416351-16_5_ORF1)	64 kDa	TRUE	true_forward_protein
75	31223-453_3_ORF2 [3]	SSTDB	4e-100	1	14	43	0.439	1	1	1	0.99	14	4	9	1	22	4	16	1	0.439	0.22	0.239	0.0585	Cluster of >sp|P32869|PSAD_CUCSA_Photosystem_I_reaction_center_subunit_II,_chloroplastic_OS=Cucumis_sativus_GN=psaD_PE=1_SV=1|||4e-100 (31223-453_3_ORF2)	22 kDa	TRUE	true_forward_protein
76	4963-1000_4_ORF2 [8]	SSTDB	0	1	13	49	0.113	1	1	1	1	7	9	13	12	7	9	17	16	0.109	0.0833	0.11	0.113	Cluster of >sp|Q43128|PMA10_ARATH_ATPase_10,_plasma_membrane-type_OS=Arabidopsis_thaliana_GN=AHA10_PE=2_SV=2|||0 (4963-1000_4_ORF2)	108 kDa	TRUE	true_forward_protein
77	86488-270_3_ORF2	SSTDB	no_acceptable_blastHit	1	9	24	0.276	1	1	1	1	9	3	5	2	12	3	6	3	0.276	0.0966	0.128	0.0759	no_acceptable_match|||NA	33 kDa		true_forward_protein
78	147689-200_5_ORF1 [2]	SSTDB	0	1	19	59	0.389	1	1	1	1	19	3	9	14	30	5	9	15	0.389	0.135	0.182	0.263	Cluster of >sp|Q56WN1|GLN11_ARATH_Glutamine_synthetase_cytosolic_isozyme_1-1_OS=Arabidopsis_thaliana_GN=GLN1-1_PE=1_SV=2|||0 (147689-200_5_ORF1)	42 kDa	TRUE	true_forward_protein
79	73912-293_6_ORF2	SSTDB	6e-173	1	10	56	0.408	1	1	1	1	10	6	10	4	18	15	17	6	0.408	0.258	0.307	0.202	Cluster of >sp|P29766|RL8_SOLLC_60S_ribosomal_protein_L8_OS=Solanum_lycopersicum_GN=RPL8_PE=2_SV=1|||6e-173 (73912-293_6_ORF2)	29 kDa	TRUE	true_forward_protein
80	116302-230_4_ORF2	SSTDB	0	1	11	51	0.233	1	1	1	1	9	10	6	11	19	12	8	12	0.233	0.216	0.108	0.223	>sp|Q8VX13|PDI13_ARATH_Protein_disulfide_isomerase-like_1-3_OS=Arabidopsis_thaliana_GN=PDIL1-3_PE=2_SV=1|||0	65 kDa	TRUE	true_forward_protein
81	1892-1420_1_ORF2 (+1)	SSTDB	0	1	20	47	0.117	1	0.72	1	1	20	0	9	13	20	0	9	18	0.117	0	0.0558	0.0805	>sp|Q9TTS3|ACACA_BOVIN_Acetyl-CoA_carboxylase_1_OS=Bos_taurus_GN=ACACA_PE=2_SV=1|||0	265 kDa		true_forward_protein
82	2029-1386_2_ORF2	SSTDB	0	1	10	61	0.308	1	1	1	1	8	3	9	10	18	8	20	15	0.292	0.084	0.264	0.308	>sp|P42799|GSA1_ARATH_Glutamate-1-semialdehyde_2,1-aminomutase_1,_chloroplastic_OS=Arabidopsis_thaliana_GN=GSA1_PE=1_SV=1|||0	53 kDa		true_forward_protein
83	107634-240_6_ORF2 [55]	SSTDB	3e-72	1	18	34	0.71	1	1	1	0.98	18	3	9	0	18	5	11	0	0.71	0.217	0.391	0	Cluster of >sp|P62785|H41_WHEAT_Histone_H4_variant_TH011_OS=Triticum_aestivum_PE=3_SV=2|||3e-72 (107634-240_6_ORF2)	14 kDa	TRUE	true_forward_protein
84	333405-51_2_ORF1 [2]	SSTDB	8e-07	1	24	56	0.643	1	1	1	0	5	1	24	0	7	1	48	0	0.373	0.0595	0.643	0	Cluster of >sp|O07572|YHJR_BACSU_Uncharacterized_protein_YhjR_OS=Bacillus_subtilis_(strain_168)_GN=yhjR_PE=4_SV=1|||8e-07 (333405-51_2_ORF1)	19 kDa	TRUE	true_forward_protein
85	849-1746_6_ORF2	SSTDB	8e-67	1	12	51	0.228	1	1	1	1	10	9	12	6	13	14	16	8	0.2	0.2	0.228	0.188	>sp|P28644|ROC1_SPIOL_28_kDa_ribonucleoprotein,_chloroplastic_OS=Spinacia_oleracea_PE=1_SV=1|||8e-67	35 kDa		true_forward_protein
86	139225-207_3_ORF1 [2]	SSTDB	0	1	12	50	0.297	1	1	1	1	9	6	12	12	13	8	15	14	0.233	0.14	0.297	0.278	Cluster of >sp|P57751|UGPA1_ARATH_UTP--glucose-1-phosphate_uridylyltransferase_1_OS=Arabidopsis_thaliana_GN=At5g17310_PE=2_SV=1|||0 (139225-207_3_ORF1)	53 kDa	TRUE	true_forward_protein
87	33300-438_2_ORF2	SSTDB	6e-146	1	12	35	0.266	1	1	1	0	12	4	11	0	17	4	14	0	0.266	0.112	0.211	0	>sp|P27522|CB13_SOLLC_Chlorophyll_a-b_binding_protein_8,_chloroplastic_OS=Solanum_lycopersicum_GN=CAB8_PE=3_SV=1|||6e-146	36 kDa		true_forward_protein
88	135093-211_1_ORF2	SSTDB	0	1	14	69	0.36	1	1	1	1	14	12	6	6	31	18	11	9	0.31	0.36	0.154	0.165	Cluster of >sp|Q9C9C4|ENO1_ARATH_Enolase_1,_chloroplastic_OS=Arabidopsis_thaliana_GN=ENO1_PE=1_SV=1|||0 (135093-211_1_ORF2)	49 kDa	TRUE	true_forward_protein
89	93977-258_2_ORF1	SSTDB	0	1	10	42	0.263	1	1	1	1	10	9	7	5	15	13	7	7	0.263	0.204	0.179	0.0923	Cluster of >sp|P48641|GSHRC_ARATH_Glutathione_reductase,_cytosolic_OS=Arabidopsis_thaliana_GN=At3g24170_PE=2_SV=1|||0 (93977-258_2_ORF1)	56 kDa	TRUE	true_forward_protein
90	64641-315_3_ORF2 [2]	SSTDB	0	1	23	56	0.296	1	1	1	1	23	6	15	9	26	6	15	9	0.296	0.0811	0.229	0.0811	Cluster of >sp|Q39102|FTSH1_ARATH_ATP-dependent_zinc_metalloprotease_FTSH_1,_chloroplastic_OS=Arabidopsis_thaliana_GN=FTSH1_PE=1_SV=2|||0 (64641-315_3_ORF2)	75 kDa	TRUE	true_forward_protein
91	181563-155_3_ORF2 [5]	SSTDB	0	1	12	49	0.184	1	1	1	1	12	11	8	7	19	13	10	7	0.134	0.184	0.0994	0.124	Cluster of >sp|Q3MBJ4|GLGC_ANAVT_Glucose-1-phosphate_adenylyltransferase_OS=Anabaena_variabilis_(strain_ATCC_29413_/_PCC_7937)_GN=glgC_PE=3_SV=1|||0 (181563-155_3_ORF2)	57 kDa	TRUE	true_forward_protein
92	5-9806_2_ORF2 [2]	SSTDB	0	1	11	39	0.0906	1	1	1	1	11	3	6	2	18	6	12	3	0.0906	0.0362	0.0543	0.0259	Cluster of >sp|B0C474|PSAA_ACAM1_Photosystem_I_P700_chlorophyll_a_apoprotein_A1_OS=Acaryochloris_marina_(strain_MBIC_11017)_GN=psaA_PE=3_SV=1|||0 (5-9806_2_ORF2)	86 kDa	TRUE	true_forward_protein
93	347006-45_2_ORF1 [8]	SSTDB	6e-76	1	12	36	0.25	1	1	1	1	12	5	8	3	15	6	12	3	0.25	0.175	0.175	0.154	Cluster of >sp|Q9FJE8|H2A7_ARATH_Probable_histone_H2A.7_OS=Arabidopsis_thaliana_GN=At5g59870_PE=1_SV=1|||6e-76 (347006-45_2_ORF1)	18 kDa	TRUE	true_forward_protein
94	2524-1285_6_ORF2	SSTDB	1e-107	1	12	67	0.363	1	1	1	1	12	8	8	3	26	20	17	4	0.363	0.225	0.289	0.127	>sp|Q39613|CYPH_CATRO_Peptidyl-prolyl_cis-trans_isomerase_OS=Catharanthus_roseus_GN=PCKR1_PE=2_SV=1|||1e-107	22 kDa	TRUE	true_forward_protein
95	320592-57_2_ORF1 [3]	SSTDB	no_acceptable_blastHit	1	15	71	0.214	1	1	1	1	10	7	14	15	18	10	23	20	0.128	0.0896	0.147	0.214	Cluster of no_acceptable_match|||NA (320592-57_2_ORF1)	92 kDa	TRUE	true_forward_protein
96	181944-154_3_ORF2 [6]	SSTDB	0	1	12	46	0.224	1	1	1	1	12	7	7	4	17	9	12	8	0.224	0.196	0.11	0.0998	Cluster of >sp|P49787|ACCC1_BACSU_Biotin_carboxylase_1_OS=Bacillus_subtilis_(strain_168)_GN=accC1_PE=3_SV=3|||0 (181944-154_3_ORF2)	62 kDa	TRUE	true_forward_protein
97	313997-61_1_ORF1	SSTDB	3e-115	1	10	55	0.332	1	1	1	1	10	9	6	2	21	18	14	2	0.332	0.291	0.242	0.083	>sp|Q9SLQ8|PSBP_CUCSA_Oxygen-evolving_enhancer_protein_2,_chloroplastic_OS=Cucumis_sativus_GN=PSBP_PE=2_SV=1|||3e-115	30 kDa	TRUE	true_forward_protein
98	11164-718_2_ORF2	SSTDB	6e-108	1	9	31	0.284	1	1	1	0.46	9	8	5	0	12	12	7	0	0.243	0.284	0.205	0	>sp|Q9SLQ8|PSBP_CUCSA_Oxygen-evolving_enhancer_protein_2,_chloroplastic_OS=Cucumis_sativus_GN=PSBP_PE=2_SV=1|||6e-108	30 kDa	TRUE	true_forward_protein
99	318906-58_1_ORF1	SSTDB	no_acceptable_blastHit	1	8	33	0.136	1	1	1	1	7	8	5	7	9	11	5	8	0.104	0.136	0.0852	0.0852	Cluster of no_acceptable_match|||NA (318906-58_1_ORF1)	70 kDa	TRUE	true_forward_protein
100	168-2720_4_ORF2 [3]	SSTDB	0	1	18	48	0.259	1	1	1	1	18	5	13	7	20	6	14	8	0.259	0.0775	0.158	0.142	Cluster of >sp|Q39102|FTSH1_ARATH_ATP-dependent_zinc_metalloprotease_FTSH_1,_chloroplastic_OS=Arabidopsis_thaliana_GN=FTSH1_PE=1_SV=2|||0 (168-2720_4_ORF2)	77 kDa	TRUE	true_forward_protein
101	13911-649_5_ORF2 (+3)	SSTDB	2e-64	1	11	39	0.222	1	1	1	1	11	8	9	7	13	8	11	7	0.222	0.215	0.215	0.215	>sp|Q04836|ROC3_ARATH_31_kDa_ribonucleoprotein,_chloroplastic_OS=Arabidopsis_thaliana_GN=RBP31_PE=1_SV=1|||2e-64	30 kDa		true_forward_protein
102	30827-456_4_ORF1 [3]	SSTDB	0	1	12	74	0.122	1	1	1	1	12	8	8	6	27	23	13	11	0.122	0.0728	0.0701	0.0572	Cluster of >sp|P29976|AROF_ARATH_Phospho-2-dehydro-3-deoxyheptonate_aldolase_1,_chloroplastic_OS=Arabidopsis_thaliana_GN=DHS1_PE=2_SV=2|||0 (30827-456_4_ORF1)	64 kDa	TRUE	true_forward_protein
103	168916-168_3_ORF1 [3]	SSTDB	0	1	20	62	0.283	1	1	1	1	20	6	9	11	28	10	11	13	0.283	0.11	0.223	0.202	Cluster of >sp|P25697|KPPR_ARATH_Phosphoribulokinase,_chloroplastic_OS=Arabidopsis_thaliana_GN=At1g32060_PE=1_SV=1|||0 (168916-168_3_ORF1)	45 kDa	TRUE	true_forward_protein
104	17476-592_1_ORF2 [2]	SSTDB	0	1	16	47	0.401	1	1	1	1	16	6	10	10	19	6	11	11	0.401	0.167	0.303	0.189	Cluster of >sp|Q9ZU25|MPPA1_ARATH_Probable_mitochondrial-processing_peptidase_subunit_alpha-1_OS=Arabidopsis_thaliana_GN=At1g51980_PE=1_SV=1|||0 (17476-592_1_ORF2)	60 kDa	TRUE	true_forward_protein
105	3784-1106_2_ORF2 [3]	SSTDB	0	1	4	32	0.128	1	1	1	1	4	3	2	3	10	9	8	5	0.0905	0.128	0.0716	0.0742	Cluster of >sp|P50301|METK1_ACTCH_S-adenosylmethionine_synthase_1_OS=Actinidia_chinensis_GN=SAM1_PE=2_SV=1|||0 (3784-1106_2_ORF2)	47 kDa	TRUE	true_forward_protein
106	316777-59_1_ORF2 [2]	SSTDB	0	1	17	38	0.188	1	1	1	1	5	2	8	17	7	3	9	19	0.0602	0.0269	0.0879	0.188	Cluster of >sp|Q6ZY51|PWD_ARATH_Phosphoglucan,_water_dikinase,_chloroplastic_OS=Arabidopsis_thaliana_GN=GWD3_PE=1_SV=1|||0 (316777-59_1_ORF2)	135 kDa	TRUE	true_forward_protein
107	418542-15_2_ORF1 [2]	SSTDB	0	1	10	29	0.113	1	1	1	1	8	10	2	7	8	9	3	9	0.0832	0.113	0.0245	0.0565	Cluster of >sp|O23404|PPDK1_ARATH_Pyruvate,_phosphate_dikinase_1,_chloroplastic_OS=Arabidopsis_thaliana_GN=PPDK_PE=1_SV=2|||0 (418542-15_2_ORF1)	102 kDa	TRUE	true_forward_protein
108	133309-212_3_ORF2 [4]	SSTDB	0	1	16	54	0.247	1	1	1	1	12	2	16	11	14	3	21	16	0.208	0.0307	0.247	0.201	Cluster of >sp|Q8L7S8|RH3_ARATH_DEAD-box_ATP-dependent_RNA_helicase_3,_chloroplastic_OS=Arabidopsis_thaliana_GN=RH3_PE=1_SV=2|||0 (133309-212_3_ORF2)	84 kDa	TRUE	true_forward_protein
109	117163-229_1_ORF2 (+1)	SSTDB	5e-103	1	14	53	0.462	1	1	1	1	12	10	14	2	18	13	20	2	0.396	0.366	0.462	0.103	>sp|O65282|CH10C_ARATH_20_kDa_chaperonin,_chloroplastic_OS=Arabidopsis_thaliana_GN=CPN21_PE=1_SV=2|||5e-103	29 kDa	TRUE	true_forward_protein
110	tr|Q946X6|Q946X6_PRUPE [2]	VPDB	VPDB	1	11	51	0.0951	1	1	1	1	10	4	11	11	16	6	12	17	0.0951	0.0443	0.0925	0.076	Cluster of Vacuolar H+-pyrophosphatase OS=Prunus persica GN=vp1 PE=2 SV=1 (tr|Q946X6|Q946X6_PRUPE)	80 kDa	TRUE	true_forward_protein
111	171587-165_5_ORF2 (+1)	SSTDB	6e-10	1	7	33	0.159	1	1	1	1	7	4	6	5	14	4	8	7	0.159	0.099	0.159	0.111	>sp|Q02279|PAPA5_MYCBO_Phthiocerol/phthiodiolone_dimycocerosyl_transferase_OS=Mycobacterium_bovis_(strain_ATCC_BAA-935_/_AF2122/97)_GN=papA5_PE=3_SV=2|||6e-10	53 kDa		true_forward_protein
112	181200-155_2_ORF2 [4]	SSTDB	1e-155	1	12	40	0.26	1	1	1	1	12	7	10	6	13	8	12	7	0.251	0.26	0.205	0.218	Cluster of >sp|Q9SP07|1433_LILLO_14-3-3-like_protein_OS=Lilium_longiflorum_PE=2_SV=1|||1e-155 (181200-155_2_ORF2)	30 kDa	TRUE	true_forward_protein
113	37946-412_5_ORF2	SSTDB	0	1	3	12	0.0807	1	1	1	1	3	3	2	1	5	3	3	1	0.0807	0.0782	0.024	0.0342	Cluster of >sp|P17094|RL31_ARATH_60S_ribosomal_protein_L3-1_OS=Arabidopsis_thaliana_GN=ARP1_PE=2_SV=5|||0 (37946-412_5_ORF2)	47 kDa	TRUE	true_forward_protein
114	143453-204_6_ORF2	SSTDB	0	1	10	49	0.214	1	1	1	1	6	10	10	7	11	12	14	12	0.125	0.214	0.182	0.158	Cluster of >sp|P72740|DLDH_SYNY3_Dihydrolipoyl_dehydrogenase_OS=Synechocystis_sp._(strain_PCC_6803_/_Kazusa)_GN=lpdA_PE=1_SV=3|||0 (143453-204_6_ORF2)	63 kDa	TRUE	true_forward_protein
115	40578-399_2_ORF2	SSTDB	4e-147	1	5	23	0.209	1	1	1	1	4	2	5	3	9	2	8	4	0.152	0.0816	0.209	0.113	>sp|A2T375|RK2_ANGEV_50S_ribosomal_protein_L2,_chloroplastic_OS=Angiopteris_evecta_GN=rpl2_PE=3_SV=1|||4e-147	31 kDa	TRUE	true_forward_protein
116	46601-373_3_ORF2 [2]	SSTDB	0	1	9	29	0.165	1	1	1	1	9	4	4	6	12	4	7	6	0.165	0.0797	0.0932	0.147	Cluster of >sp|Q9ZPI6|AIM1_ARATH_Peroxisomal_fatty_acid_beta-oxidation_multifunctional_protein_AIM1_OS=Arabidopsis_thaliana_GN=AIM1_PE=1_SV=1|||0 (46601-373_3_ORF2)	80 kDa	TRUE	true_forward_protein
117	5-9806_2_ORF5 [76]	SSTDB	0	1	9	50	0.166	1	1	1	1	9	4	9	2	25	7	15	3	0.166	0.138	0.166	0.0897	Cluster of >sp|B0C1V6|PSBD1_ACAM1_Photosystem_II_D2_protein_1_OS=Acaryochloris_marina_(strain_MBIC_11017)_GN=psbD1_PE=3_SV=1|||0 (5-9806_2_ORF5)	44 kDa	TRUE	true_forward_protein
118	171336-165_4_ORF2	SSTDB	0	1	14	32	0.3	1	1	1	1	14	4	2	5	17	6	3	6	0.3	0.0942	0.0236	0.0707	>sp|Q9SR59|MDAR1_ARATH_Probable_monodehydroascorbate_reductase,_cytoplasmic_isoform_1_OS=Arabidopsis_thaliana_GN=At3g09940_PE=2_SV=1|||0	50 kDa		true_forward_protein
119	59309-329_5_ORF1 (+1)	SSTDB	0	1	6	23	0.176	1	1	1	1	6	5	5	4	9	5	5	4	0.176	0.124	0.133	0.0976	>sp|A9XLE1|PURA1_CAPFR_Adenylosuccinate_synthetase_1,_chloroplastic_OS=Capsicum_frutescens_GN=PURA1_PE=3_SV=1|||0	58 kDa		true_forward_protein
120	110645-236_2_ORF2 [3]	SSTDB	4e-122	1	7	32	0.231	1	1	1	1	5	6	7	2	9	9	9	5	0.212	0.167	0.231	0.111	Cluster of >sp|Q9LUQ6|RL192_ARATH_60S_ribosomal_protein_L19-2_OS=Arabidopsis_thaliana_GN=RPL19B_PE=2_SV=1|||4e-122 (110645-236_2_ORF2)	24 kDa	TRUE	true_forward_protein
121	3234-1184_1_ORF1 [2]	SSTDB	0	1	9	44	0.208	1	1	1	1	9	9	9	7	14	10	11	9	0.187	0.194	0.208	0.177	Cluster of >sp|C5C1C4|GLPK_BEUC1_Glycerol_kinase_OS=Beutenbergia_cavernae_(strain_ATCC_BAA-8_/_DSM_12333_/_NBRC_16432)_GN=glpK_PE=3_SV=1|||0 (3234-1184_1_ORF1)	57 kDa	TRUE	true_forward_protein
122	396305-24_6_ORF2 (+1)	SSTDB	5e-137	1	7	33	0.243	1	1	1	0	7	5	6	0	15	7	11	0	0.243	0.239	0.211	0	>sp|Q6ER94|BAS1_ORYSJ_2-Cys_peroxiredoxin_BAS1,_chloroplastic_OS=Oryza_sativa_subsp._japonica_GN=BAS1_PE=1_SV=1|||5e-137	31 kDa	TRUE	true_forward_protein
123	15658-619_6_ORF2 (+1)	SSTDB	0	1	6	23	0.118	1	1	1	1	5	2	6	3	8	3	8	4	0.106	0.058	0.118	0.058	>sp|Q42290|MPPB_ARATH_Probable_mitochondrial-processing_peptidase_subunit_beta_OS=Arabidopsis_thaliana_GN=At3g02090_PE=1_SV=2|||0	55 kDa		true_forward_protein
124	253420-97_1_ORF2 [2]	SSTDB	0	1	17	50	0.389	1	1	1	1	17	6	6	6	23	11	10	6	0.389	0.16	0.191	0.172	Cluster of >sp|O82660|P2SAF_ARATH_Photosystem_II_stability/assembly_factor_HCF136,_chloroplastic_OS=Arabidopsis_thaliana_GN=HCF136_PE=1_SV=1|||0 (253420-97_1_ORF2)	45 kDa	TRUE	true_forward_protein
125	334307-51_5_ORF2 [5]	SSTDB	0	1	9	44	0.144	1	1	1	1	9	4	6	9	14	11	9	10	0.144	0.0882	0.135	0.144	Cluster of >sp|Q9LIA8|UGDH1_ARATH_Probable_UDP-glucose_6-dehydrogenase_1_OS=Arabidopsis_thaliana_GN=UGD1_PE=1_SV=1|||0 (334307-51_5_ORF2)	51 kDa	TRUE	true_forward_protein
126	186339-150_1_ORF2	SSTDB	0	1	9	42	0.221	1	1	1	1	9	5	7	9	15	7	10	10	0.192	0.12	0.162	0.221	>sp|P46283|S17P_ARATH_Sedoheptulose-1,7-bisphosphatase,_chloroplastic_OS=Arabidopsis_thaliana_GN=At3g55800_PE=1_SV=1|||0	43 kDa	TRUE	true_forward_protein
127	192949-144_3_ORF2 [2]	SSTDB	0	1	11	33	0.117	1	1	1	1	9	5	4	11	13	5	4	11	0.0604	0.0441	0.0348	0.117	Cluster of >sp|Q0IIM3|HS105_BOVIN_Heat_shock_protein_105_kDa_OS=Bos_taurus_GN=HSPH1_PE=2_SV=1|||0 (192949-144_3_ORF2)	95 kDa	TRUE	true_forward_protein
128	86125-270_2_ORF2	SSTDB	5e-143	1	11	27	0.296	1	1	1	0.94	11	2	7	0	17	3	7	0	0.296	0.0808	0.219	0	Cluster of >sp|Q9XF88|CB4B_ARATH_Chlorophyll_a-b_binding_protein_CP29.2,_chloroplastic_OS=Arabidopsis_thaliana_GN=LHCB4.2_PE=1_SV=1|||5e-143 (86125-270_2_ORF2)	32 kDa	TRUE	true_forward_protein
129	tr|D3G8A4|D3G8A4_LOLPR	VPDB	VPDB	1	3	6	0.176	1	0.99	1	0.92	3	0	1	0	4	0	2	0	0.176	0	0.167	0	Cluster of Histone H3 OS=Lolium perenne PE=2 SV=1 (tr|D3G8A4|D3G8A4_LOLPR)	15 kDa	TRUE	true_forward_protein
130	20293-553_1_ORF2 [4]	SSTDB	3e-95	1	5	27	0.159	1	1	1	1	3	5	3	4	5	10	8	4	0.0903	0.159	0.083	0.126	Cluster of >sp|P93447|EF1D_PIMBR_Elongation_factor_1-delta_OS=Pimpinella_brachycarpa_PE=2_SV=3|||3e-95 (20293-553_1_ORF2)	30 kDa	TRUE	true_forward_protein
131	224640-117_6_ORF2	SSTDB	0	1	7	18	0.225	1	1	1	1	7	2	1	4	10	2	1	5	0.225	0.0584	0.0217	0.13	>sp|Q05758|ILV5_ARATH_Ketol-acid_reductoisomerase,_chloroplastic_OS=Arabidopsis_thaliana_GN=At3g58610_PE=2_SV=2|||0	65 kDa		true_forward_protein
132	329005-53_1_ORF2 [10]	SSTDB	0	1	17	37	0.228	1	1	1	1	17	8	0	6	23	8	0	6	0.228	0.0656	0	0.165	Cluster of >sp|A2XRZ0|AKR2_ORYSI_Probable_aldo-keto_reductase_2_OS=Oryza_sativa_subsp._indica_GN=OsI_15387_PE=3_SV=1|||0 (329005-53_1_ORF2)	39 kDa	TRUE	true_forward_protein
133	tr|D2KQN7|D2KQN7_9CHLO	VPDB	VPDB	1	4	51	0.0815	1	0.99	1	1	4	3	3	4	17	8	15	11	0.0815	0.0815	0.0815	0.0815	Ribulose-1,5-bisphosphate carboxylase/oxygenase large subunit (Fragment) OS=uncultured Chlorophyta GN=rbcL PE=3 SV=1	30 kDa	TRUE	true_forward_protein
134	306456-65_2_ORF1 [2]	SSTDB	2e-20	1	11	26	0.185	1	0.47	1	1	3	0	11	4	5	0	17	4	0.0652	0	0.185	0.0943	Cluster of >sp|P20075|LEAD8_DAUCA_Embryonic_protein_DC-8_OS=Daucus_carota_PE=3_SV=1|||2e-20 (306456-65_2_ORF1)	64 kDa	TRUE	true_forward_protein
135	33052-440_3_ORF2	SSTDB	0	1	7	35	0.146	1	1	1	1	6	3	4	7	12	6	7	10	0.141	0.0526	0.0987	0.146	>sp|Q9SYP2|PFPA1_ARATH_Pyrophosphate--fructose_6-phosphate_1-phosphotransferase_subunit_alpha_1_OS=Arabidopsis_thaliana_GN=PFP-ALPHA1_PE=2_SV=1|||0	66 kDa		true_forward_protein
136	40349-401_2_ORF2 [3]	SSTDB	7e-135	1	12	37	0.188	1	1	1	0	12	5	6	0	23	5	9	0	0.188	0.152	0.152	0	Cluster of >sp|P27524|CB4A_SOLLC_Chlorophyll_a-b_binding_protein_CP24_10A,_chloroplastic_OS=Solanum_lycopersicum_GN=CAP10A_PE=3_SV=1|||7e-135 (40349-401_2_ORF2)	30 kDa	TRUE	true_forward_protein
137	150412-196_1_ORF1	SSTDB	0	1	12	33	0.235	1	1	1	1	12	3	6	2	17	5	9	2	0.235	0.101	0.183	0.0634	Cluster of >sp|Q01908|ATPG1_ARATH_ATP_synthase_gamma_chain_1,_chloroplastic_OS=Arabidopsis_thaliana_GN=ATPC1_PE=1_SV=1|||0 (150412-196_1_ORF1)	47 kDa	TRUE	true_forward_protein
138	154449-189_6_ORF1 [4]	SSTDB	no_acceptable_blastHit	1	6	28	0.119	1	1	1	1	6	3	4	4	9	7	6	6	0.119	0.104	0.108	0.0889	Cluster of no_acceptable_match|||NA (154449-189_6_ORF1)	50 kDa	TRUE	true_forward_protein
139	39629-404_3_ORF2	SSTDB	0	1	9	20	0.0908	1	1	1	1	5	3	2	9	6	3	2	9	0.0613	0.0343	0.0237	0.0908	Cluster of >sp|O67869|CARB1_AQUAE_Carbamoyl-phosphate_synthase_large_chain,_N-terminal_section_OS=Aquifex_aeolicus_(strain_VF5)_GN=carB1_PE=3_SV=1|||0 (39629-404_3_ORF2)	133 kDa	TRUE	true_forward_protein
140	205951-132_1_ORF2 [4]	SSTDB	0	1	12	33	0.134	1	1	1	1	12	3	9	7	14	3	9	7	0.134	0.0467	0.107	0.103	Cluster of >sp|O49160|EIF3C_ARATH_Eukaryotic_translation_initiation_factor_3_subunit_C_OS=Arabidopsis_thaliana_GN=TIF3C1_PE=1_SV=2|||0 (205951-132_1_ORF2)	113 kDa	TRUE	true_forward_protein
141	42648-390_5_ORF1 (+1)	SSTDB	6e-31	1	4	24	0.132	1	1	1	1	3	4	3	4	6	8	4	6	0.127	0.132	0.102	0.132	>sp|Q43472|GRP_HORVU_Glycine-rich_RNA-binding_protein_blt801_OS=Hordeum_vulgare_GN=blt801_PE=1_SV=1|||6e-31	44 kDa		true_forward_protein
142	4911-1004_2_ORF2 [7]	SSTDB	2e-145	1	5	34	0.147	1	1	1	1	4	5	3	4	10	15	4	5	0.0705	0.147	0.115	0.147	Cluster of >sp|O65751|RSSA_CICAR_40S_ribosomal_protein_SA_OS=Cicer_arietinum_GN=RAP40_PE=2_SV=1|||2e-145 (4911-1004_2_ORF2)	37 kDa	TRUE	true_forward_protein
143	53145-348_1_ORF2	SSTDB	no_acceptable_blastHit	1	13	25	0.345	1	1	1	0	9	2	13	0	10	2	13	0	0.284	0.0935	0.345	0	no_acceptable_match|||NA	30 kDa		true_forward_protein
144	31338-452_5_ORF1 (+1)	SSTDB	2e-97	1	8	17	0.105	1	1	1	1	4	2	1	8	5	3	1	8	0.0615	0.0228	0.0114	0.105	>sp|A6UVT6|LADH_META3_Lactaldehyde_dehydrogenase_OS=Methanococcus_aeolicus_(strain_Nankai-3_/_ATCC_BAA-1280)_GN=Maeo_1030_PE=3_SV=1|||2e-97	125 kDa		true_forward_protein
145	320704-57_4_ORF1 (+3)	SSTDB	3e-118	1	7	29	0.299	1	1	1	1	6	7	7	6	6	8	9	6	0.249	0.177	0.299	0.177	>sp|Q9THX6|TL29_SOLLC_Thylakoid_lumenal_29_kDa_protein,_chloroplastic_OS=Solanum_lycopersicum_GN=CLEB3J9_PE=3_SV=1|||3e-118	39 kDa		true_forward_protein
146	420882-13_1_ORF2	SSTDB	6e-126	1	6	26	0.13	1	1	1	1	6	2	2	4	12	3	5	6	0.13	0.0601	0.0601	0.104	>sp|Q94C59|PATL4_ARATH_Patellin-4_OS=Arabidopsis_thaliana_GN=PATL4_PE=1_SV=2|||6e-126	68 kDa		true_forward_protein
147	243793-104_3_ORF2	SSTDB	1e-134	1	8	23	0.235	1	1	1	1	4	3	8	3	7	4	9	3	0.146	0.084	0.235	0.084	>sp|Q9LY66|RK1_ARATH_50S_ribosomal_protein_L1,_chloroplastic_OS=Arabidopsis_thaliana_GN=RPL1_PE=1_SV=1|||1e-134	39 kDa	TRUE	true_forward_protein
148	312530-61_5_ORF2 [9]	SSTDB	9e-74	1	7	25	0.101	1	1	1	1	6	7	4	4	7	9	5	4	0.0688	0.101	0.0434	0.0202	Cluster of >sp|Q23892|GLUA_DICDI_Lysosomal_beta_glucosidase_OS=Dictyostelium_discoideum_GN=gluA_PE=1_SV=2|||9e-74 (312530-61_5_ORF2)	72 kDa	TRUE	true_forward_protein
149	3307-1172_3_ORF3	SSTDB	2e-108	1	10	30	0.294	1	1	1	1	10	6	7	2	13	7	8	2	0.294	0.193	0.267	0.0845	>sp|Q9SKT0|THF1_ARATH_Protein_THYLAKOID_FORMATION_1,_chloroplastic_OS=Arabidopsis_thaliana_GN=THF1_PE=1_SV=1|||2e-108	33 kDa		true_forward_protein
150	101686-247_5_ORF2 [6]	SSTDB	3e-151	1	9	28	0.16	1	1	1	1	7	5	9	4	8	5	11	4	0.16	0.159	0.159	0.0939	Cluster of >sp|Q96453|1433D_SOYBN_14-3-3-like_protein_D_OS=Glycine_max_GN=GF14D_PE=2_SV=1|||3e-151 (101686-247_5_ORF2)	31 kDa	TRUE	true_forward_protein
151	18370-579_2_ORF2	SSTDB	0	1	7	25	0.0753	1	1	1	1	5	1	7	5	7	2	8	8	0.0541	0.0106	0.0753	0.0598	Cluster of >sp|O48963|PHOT1_ARATH_Phototropin-1_OS=Arabidopsis_thaliana_GN=PHOT1_PE=1_SV=1|||0 (18370-579_2_ORF2)	116 kDa	TRUE	true_forward_protein
152	297118-70_2_ORF2 [2]	SSTDB	0	1	8	21	0.17	1	1	1	1	7	2	1	8	9	2	1	9	0.117	0.0414	0.039	0.17	Cluster of >sp|Q56YA5|SGAT_ARATH_Serine--glyoxylate_aminotransferase_OS=Arabidopsis_thaliana_GN=AGT1_PE=1_SV=2|||0 (297118-70_2_ORF2)	48 kDa	TRUE	true_forward_protein
153	383335-29_2_ORF2	SSTDB	0	1	6	32	0.174	1	1	1	1	4	6	6	5	9	7	9	7	0.137	0.168	0.174	0.0943	Cluster of >sp|Q9LR30|GGT1_ARATH_Glutamate--glyoxylate_aminotransferase_1_OS=Arabidopsis_thaliana_GN=GGAT1_PE=1_SV=1|||0 (383335-29_2_ORF2)	54 kDa	TRUE	true_forward_protein
154	67683-307_5_ORF3 [2]	SSTDB	0	1	8	43	0.237	1	1	1	1	7	7	8	7	12	9	12	10	0.232	0.156	0.237	0.19	Cluster of >sp|Q9ZP05|MDHG1_ARATH_Malate_dehydrogenase,_glyoxysomal_OS=Arabidopsis_thaliana_GN=At5g09660_PE=1_SV=1|||0 (67683-307_5_ORF3)	43 kDa	TRUE	true_forward_protein
155	6809-878_4_ORF2	SSTDB	4e-161	1	4	22	0.121	1	1	1	1	2	3	4	1	7	7	6	2	0.0689	0.121	0.118	0.0295	>sp|Q6UNT2|RL5_CUCSA_60S_ribosomal_protein_L5_OS=Cucumis_sativus_GN=RPL5_PE=2_SV=1|||4e-161	35 kDa		true_forward_protein
156	90964-263_1_ORF2	SSTDB	0	1	5	29	0.149	1	1	1	1	5	5	3	5	10	6	7	6	0.149	0.142	0.0833	0.142	>sp|O04487|EF1G1_ARATH_Probable_elongation_factor_1-gamma_1_OS=Arabidopsis_thaliana_GN=At1g09640_PE=2_SV=1|||0	50 kDa	TRUE	true_forward_protein
157	216793-124_3_ORF2	SSTDB	1e-136	1	5	12	0.107	1	0.72	1	0.5	5	0	4	0	7	0	5	0	0.107	0	0.0754	0	>sp|P48417|CP74_LINUS_Allene_oxide_synthase,_chloroplastic_OS=Linum_usitatissimum_GN=CYP74A_PE=1_SV=1|||1e-136	56 kDa		true_forward_protein
158	88372-267_5_ORF2 [2]	SSTDB	0	1	5	16	0.105	1	1	1	1	4	3	3	5	4	3	3	6	0.0455	0.0232	0.0571	0.105	Cluster of >sp|O65595|KPYC_ARATH_Probable_pyruvate_kinase,_cytosolic_isozyme_OS=Arabidopsis_thaliana_GN=At4g26390_PE=2_SV=1|||0 (88372-267_5_ORF2)	57 kDa	TRUE	true_forward_protein
159	tr|Q6RJ32|Q6RJ32_9LILI	VPDB	VPDB	1	6	26	0.0726	1	1	1	1	6	4	3	5	9	8	4	5	0.0726	0.0615	0.0615	0.0726	Cluster of Fructose-bisphosphate aldolase OS=Pandanus amaryllifolius GN=FBA PE=2 SV=1 (tr|Q6RJ32|Q6RJ32_9LILI)	38 kDa	TRUE	true_forward_protein
160	152853-192_1_ORF2	SSTDB	0	1	4	11	0.0458	1	1	1	1	4	3	2	2	4	3	2	2	0.0458	0.0229	0.0392	0.0392	>sp|Q10318|ILV3_SCHPO_Putative_dihydroxy-acid_dehydratase,_mitochondrial_OS=Schizosaccharomyces_pombe_(strain_972_/_ATCC_24843)_GN=SPAC17G8.06c_PE=2_SV=1|||0	65 kDa		true_forward_protein
161	50471-358_5_ORF2 [2]	SSTDB	0	1	8	21	0.14	1	1	1	1	8	1	4	5	10	1	5	5	0.14	0.0841	0.107	0.136	Cluster of >sp|P25858|G3PC1_ARATH_Glyceraldehyde-3-phosphate_dehydrogenase_1,_cytosolic_OS=Arabidopsis_thaliana_GN=GAPC1_PE=1_SV=2|||0 (50471-358_5_ORF2)	51 kDa	TRUE	true_forward_protein
162	159130-181_1_ORF2	SSTDB	0	1	8	15	0.154	1	1	1	1	8	2	3	1	9	2	3	1	0.154	0.0421	0.0456	0.0246	>sp|P29402|CALX1_ARATH_Calnexin_homolog_1_OS=Arabidopsis_thaliana_GN=CNX1_PE=1_SV=1|||0	64 kDa		true_forward_protein
163	329910-53_1_ORF1 [4]	SSTDB	1e-148	1	7	30	0.245	1	1	1	1	5	6	7	6	9	6	9	6	0.218	0.245	0.188	0.179	Cluster of >sp|Q949M3|FABG3_BRANA_3-oxoacyl-[acyl-carrier-protein]_reductase_3,_chloroplastic_OS=Brassica_napus_GN=bkr3_PE=2_SV=1|||1e-148 (329910-53_1_ORF1)	35 kDa	TRUE	true_forward_protein
164	5546-959_2_ORF1	SSTDB	1e-161	1	9	29	0.292	1	1	1	1	7	3	9	2	13	3	11	2	0.181	0.114	0.292	0.0738	Cluster of >sp|Q9ZNT7|PHB2_ARATH_Prohibitin-2,_mitochondrial_OS=Arabidopsis_thaliana_GN=PHB2_PE=1_SV=1|||1e-161 (5546-959_2_ORF1)	33 kDa	TRUE	true_forward_protein
165	395259-24_4_ORF2	SSTDB	0	1	4	17	0.11	1	1	1	1	3	4	1	1	6	5	4	2	0.0802	0.11	0.0277	0.0277	Cluster of >sp|P52416|GLGS1_VICFA_Glucose-1-phosphate_adenylyltransferase_small_subunit_1,_chloroplastic_OS=Vicia_faba_GN=AGPC_PE=2_SV=1|||0 (395259-24_4_ORF2)	52 kDa	TRUE	true_forward_protein
166	102811-246_6_ORF2 (+1)	SSTDB	0	1	8	20	0.183	1	1	1	1	8	5	3	3	9	5	3	3	0.183	0.134	0.0845	0.0845	>sp|O04499|PMG1_ARATH_2,3-bisphosphoglycerate-independent_phosphoglycerate_mutase_1_OS=Arabidopsis_thaliana_GN=PGM1_PE=2_SV=3|||0	63 kDa		true_forward_protein
167	1033-1657_6_ORF2 (+3)	SSTDB	0	1	10	32	0.18	1	1	1	1	5	10	4	2	10	12	5	5	0.0967	0.18	0.087	0.058	>sp|P93033|FUM1_ARATH_Fumarate_hydratase_1,_mitochondrial_OS=Arabidopsis_thaliana_GN=FUM1_PE=1_SV=2|||0	56 kDa		true_forward_protein
168	156828-185_3_ORF2	SSTDB	9e-133	1	6	21	0.153	1	1	1	0.47	6	2	5	0	11	2	8	0	0.153	0.0593	0.114	0	>sp|O65731|RS5_CICAR_40S_ribosomal_protein_S5_(Fragment)_OS=Cicer_arietinum_GN=RPS5_PE=2_SV=1|||9e-133	26 kDa		true_forward_protein
169	254038-97_2_ORF1 (+1)	SSTDB	0	1	10	27	0.124	1	1	1	1	10	1	10	5	10	1	11	5	0.124	0.0129	0.119	0.0732	>sp|Q8LPR9|TI110_ARATH_Protein_TIC110,_chloroplastic_OS=Arabidopsis_thaliana_GN=TIC110_PE=1_SV=1|||0	111 kDa		true_forward_protein
170	399487-23_1_ORF1 (+1)	SSTDB	0	1	10	23	0.218	1	0.99	1	1	6	1	4	10	7	1	5	10	0.146	0.0394	0.0812	0.218	>sp|O65396|GCST_ARATH_Aminomethyltransferase,_mitochondrial_OS=Arabidopsis_thaliana_GN=GDCST_PE=1_SV=1|||0	47 kDa		true_forward_protein
171	270250-86_2_ORF1	SSTDB	6e-96	1	7	15	0.4	1	1	1	1	4	3	7	1	4	3	7	1	0.294	0.3	0.4	0.133	Cluster of >sp|P41128|RL131_BRANA_60S_ribosomal_protein_L13-1_OS=Brassica_napus_PE=2_SV=1|||6e-96 (270250-86_2_ORF1)	20 kDa	TRUE	true_forward_protein
172	152785-192_1_ORF2 (+2)	SSTDB	0	1	8	22	0.311	1	1	1	1	2	8	7	4	2	9	7	4	0.108	0.311	0.212	0.183	>sp|O81155|CYSKP_SOLTU_Cysteine_synthase,_chloroplastic/chromoplastic_OS=Solanum_tuberosum_PE=2_SV=1|||0	36 kDa	TRUE	true_forward_protein
173	158467-182_5_ORF2 (+1)	SSTDB	4e-58	1	5	31	0.183	1	1	1	1	3	4	5	4	5	5	12	9	0.0887	0.151	0.183	0.151	>sp|Q9LZX4|FLA10_ARATH_Fasciclin-like_arabinogalactan_protein_10_OS=Arabidopsis_thaliana_GN=FLA10_PE=1_SV=1|||4e-58	38 kDa	TRUE	true_forward_protein
174	170504-166_2_ORF2	SSTDB	0	1	9	37	0.185	1	1	1	1	5	3	9	8	11	4	12	10	0.111	0.0927	0.18	0.185	>sp|P30184|AMPL1_ARATH_Leucine_aminopeptidase_1_OS=Arabidopsis_thaliana_GN=PM25_PE=1_SV=1|||0	63 kDa	TRUE	true_forward_protein
175	693-1852_1_ORF2	SSTDB	0	1	9	27	0.137	1	1	1	1	9	3	3	4	13	3	4	7	0.137	0.0575	0.0575	0.0745	Cluster of >sp|O82663|DHSA1_ARATH_Succinate_dehydrogenase_[ubiquinone]_flavoprotein_subunit_1,_mitochondrial_OS=Arabidopsis_thaliana_GN=SDH1-1_PE=1_SV=1|||0 (693-1852_1_ORF2)	71 kDa	TRUE	true_forward_protein
176	43286-387_3_ORF1 [3]	SSTDB	no_acceptable_blastHit	1	3	15	0.121	1	1	1	1	2	2	3	2	5	3	5	2	0.0934	0.121	0.0934	0.0545	Cluster of no_acceptable_match|||NA (43286-387_3_ORF1)	29 kDa	TRUE	true_forward_protein
177	339088-48_3_ORF2	SSTDB	8e-117	1	8	27	0.0953	1	1	0.99	1	8	8	0	2	14	11	0	2	0.0953	0.0953	0	0.0468	>sp|P43309|PPO_MALDO_Polyphenol_oxidase,_chloroplastic_OS=Malus_domestica_PE=2_SV=1|||8e-117	63 kDa	TRUE	true_forward_protein
178	72457-296_4_ORF2	SSTDB	0	1	9	23	0.225	1	0.98	1	1	9	0	3	5	13	0	4	6	0.225	0	0.104	0.157	>sp|Q17GM7|CISY1_AEDAE_Probable_citrate_synthase_1,_mitochondrial_OS=Aedes_aegypti_GN=AAEL002956_PE=3_SV=1|||0	53 kDa		true_forward_protein
179	29489-466_3_ORF1 [2]	SSTDB	0	1	10	30	0.152	1	1	1	1	5	2	4	10	7	3	7	13	0.0759	0.0249	0.0662	0.152	Cluster of >sp|P53620|COPG1_BOVIN_Coatomer_subunit_gamma-1_OS=Bos_taurus_GN=COPG1_PE=1_SV=1|||0 (29489-466_3_ORF1)	103 kDa	TRUE	true_forward_protein
180	30973-455_4_ORF2	SSTDB	5e-144	1	5	12	0.247	1	1	1	1	4	1	5	2	4	1	5	2	0.141	0.0646	0.247	0.144	Cluster of >sp|P60040|RL72_ARATH_60S_ribosomal_protein_L7-2_OS=Arabidopsis_thaliana_GN=RPL7B_PE=1_SV=1|||5e-144 (30973-455_4_ORF2)	31 kDa	TRUE	true_forward_protein
181	tr|A9SNH9|A9SNH9_PHYPA [5]	VPDB	VPDB	1	4	9	0.0755	1	0.96	1	1	2	0	3	4	2	0	3	4	0.0755	0	0.0636	0.0755	Cluster of Dihydrolipoyl dehydrogenase OS=Physcomitrella patens subsp. patens GN=PHYPADRAFT_106783 PE=3 SV=1 (tr|A9SNH9|A9SNH9_PHYPA)	53 kDa	TRUE	true_forward_protein
182	68276-306_3_ORF2	SSTDB	5e-96	1	6	23	0.13	1	1	1	1	6	3	3	3	10	4	4	5	0.13	0.0915	0.0872	0.0596	>sp|Q94CD1|HHT1_ARATH_Omega-hydroxypalmitate_O-feruloyl_transferase_OS=Arabidopsis_thaliana_GN=HHT1_PE=1_SV=1|||5e-96	51 kDa		true_forward_protein
183	3434-1154_1_ORF2 [6]	SSTDB	0	1	6	24	0.194	1	1	1	1	6	6	6	2	7	7	8	2	0.161	0.194	0.194	0.0436	Cluster of >sp|P21856|GDIA_BOVIN_Rab_GDP_dissociation_inhibitor_alpha_OS=Bos_taurus_GN=GDI1_PE=1_SV=1|||0 (3434-1154_1_ORF2)	52 kDa	TRUE	true_forward_protein
184	193016-144_1_ORF2 [2]	SSTDB	2e-94	1	17	30	0.253	1	0.43	1	0	17	0	9	0	20	0	10	0	0.253	0	0.198	0	Cluster of >sp|Q9SHE8|PSAF_ARATH_Photosystem_I_reaction_center_subunit_III,_chloroplastic_OS=Arabidopsis_thaliana_GN=PSAF_PE=1_SV=1|||2e-94 (193016-144_1_ORF2)	29 kDa	TRUE	true_forward_protein
185	1466-1535_4_ORF1 (+1)	SSTDB	0	1	6	24	0.133	1	1	1	1	6	3	4	4	9	4	7	4	0.133	0.0707	0.0921	0.0921	>sp|Q9SZX3|ASSY_ARATH_Argininosuccinate_synthase,_chloroplastic_OS=Arabidopsis_thaliana_GN=At4g24830_PE=2_SV=3|||0	52 kDa		true_forward_protein
186	182955-153_2_ORF2	SSTDB	0	1	6	13	0.138	1	1	0.74	1	6	4	0	1	8	4	0	1	0.0996	0.138	0	0.0332	>sp|Q9ZPI6|AIM1_ARATH_Peroxisomal_fatty_acid_beta-oxidation_multifunctional_protein_AIM1_OS=Arabidopsis_thaliana_GN=AIM1_PE=1_SV=1|||0	79 kDa		true_forward_protein
187	23928-513_3_ORF1	SSTDB	1e-157	1	4	19	0.204	1	1	1	1	4	4	4	4	4	5	6	4	0.172	0.201	0.194	0.204	>sp|Q9XG77|PSA6_TOBAC_Proteasome_subunit_alpha_type-6_OS=Nicotiana_tabacum_GN=PAA1_PE=2_SV=1|||1e-157	31 kDa	TRUE	true_forward_protein
188	363021-38_2_ORF1	SSTDB	2e-99	1	10	27	0.157	1	1	0.22	1	9	10	0	7	10	10	0	7	0.12	0.157	0	0.1	>sp|C0LGQ5|GSO1_ARATH_LRR_receptor-like_serine/threonine-protein_kinase_GSO1_OS=Arabidopsis_thaliana_GN=GSO1_PE=2_SV=1|||2e-99	97 kDa		true_forward_protein
189	tr|O24363|O24363_SPIOL [5]	VPDB	VPDB	1	5	23	0.0854	1	1	1	1	5	3	3	5	6	5	6	6	0.0553	0.0553	0.0278	0.0854	Cluster of Phosphorylase OS=Spinacia oleracea GN=SoSTPII PE=2 SV=1 (tr|O24363|O24363_SPIOL)	110 kDa	TRUE	true_forward_protein
190	279107-80_6_ORF4 (+1)	SSTDB	4e-101	1	7	18	0.384	1	1	1	1	3	4	7	2	4	4	8	2	0.204	0.251	0.384	0.114	>sp|O65282|CH10C_ARATH_20_kDa_chaperonin,_chloroplastic_OS=Arabidopsis_thaliana_GN=CPN21_PE=1_SV=2|||4e-101	27 kDa	TRUE	true_forward_protein
191	7073-864_3_ORF1	SSTDB	5e-161	1	6	22	0.376	1	1	1	1	6	4	4	3	8	5	6	3	0.376	0.24	0.219	0.19	>sp|O23708|PSA2A_ARATH_Proteasome_subunit_alpha_type-2-A_OS=Arabidopsis_thaliana_GN=PAB1_PE=1_SV=1|||5e-161	26 kDa		true_forward_protein
192	69610-303_2_ORF2 [2]	SSTDB	2e-99	1	3	16	0.0831	1	1	1	1	3	2	3	2	4	3	5	4	0.0831	0.0498	0.0831	0.0498	Cluster of >sp|Q31BC3|EFTS_PROM9_Elongation_factor_Ts_OS=Prochlorococcus_marinus_(strain_MIT_9312)_GN=tsf_PE=3_SV=1|||2e-99 (69610-303_2_ORF2)	33 kDa	TRUE	true_forward_protein
193	373594-34_6_ORF1 [3]	SSTDB	0	1	5	14	0.0655	1	1	1	1	5	2	2	4	6	2	2	4	0.0655	0.0453	0.04	0.0615	Cluster of >sp|Q8H103|G6PIP_ARATH_Glucose-6-phosphate_isomerase_1,_chloroplastic_OS=Arabidopsis_thaliana_GN=PGI1_PE=1_SV=1|||0 (373594-34_6_ORF1)	70 kDa	TRUE	true_forward_protein
194	295306-71_2_ORF1 [2]	SSTDB	no_acceptable_blastHit	1	7	21	0.333	1	1	1	1	7	3	3	1	10	4	6	1	0.333	0.118	0.121	0.0699	Cluster of no_acceptable_match|||NA (295306-71_2_ORF1)	27 kDa	TRUE	true_forward_protein
195	31906-448_5_ORF2 [3]	SSTDB	2e-125	1	5	17	0.0956	1	1	1	0	5	4	3	0	10	4	3	0	0.0956	0.0956	0.0842	0	Cluster of >sp|Q9SDM1|CB121_HORVU_Chlorophyll_a-b_binding_protein_1B-21,_chloroplastic_OS=Hordeum_vulgare_GN=LHC_Ib-21_PE=1_SV=1|||2e-125 (31906-448_5_ORF2)	29 kDa	TRUE	true_forward_protein
196	229414-114_3_ORF1	SSTDB	0	1	8	22	0.204	1	1	1	1	6	2	4	8	7	2	5	8	0.125	0.0541	0.0866	0.204	>sp|O04130|SERA_ARATH_D-3-phosphoglycerate_dehydrogenase,_chloroplastic_OS=Arabidopsis_thaliana_GN=At1g17745_PE=1_SV=2|||0	68 kDa	TRUE	true_forward_protein
197	55257-341_1_ORF2	SSTDB	2e-170	1	6	21	0.235	1	1	1	1	6	3	3	1	8	4	5	4	0.235	0.12	0.0723	0.0331	>sp|P41095|RLA0_ORYSJ_60S_acidic_ribosomal_protein_P0_OS=Oryza_sativa_subsp._japonica_GN=Os08g0130500_PE=1_SV=3|||2e-170	36 kDa		true_forward_protein
198	8418-810_3_ORF2	SSTDB	0	1	5	21	0.118	1	1	1	1	5	5	3	1	11	6	3	1	0.118	0.0941	0.0682	0.0212	>sp|Q9SGY2|ACLA1_ARATH_ATP-citrate_synthase_alpha_chain_protein_1_OS=Arabidopsis_thaliana_GN=ACLA-1_PE=1_SV=1|||0	47 kDa	TRUE	true_forward_protein
199	93202-259_3_ORF2	SSTDB	0	1	3	10	0.0514	1	1	1	1	2	2	3	2	3	2	3	2	0.0326	0.0326	0.0514	0.0326	>sp|Q2IJ93|EFG1_ANADE_Elongation_factor_G_1_OS=Anaeromyxobacter_dehalogenans_(strain_2CP-C)_GN=fusA1_PE=3_SV=1|||0	87 kDa		true_forward_protein
200	200714-137_2_ORF2	SSTDB	0	1	5	13	0.157	1	1	1	1	5	1	3	4	5	1	3	4	0.157	0.0222	0.116	0.135	Cluster of >sp|Q3T084|TCPW_BOVIN_T-complex_protein_1_subunit_zeta-2_OS=Bos_taurus_GN=CCT6B_PE=2_SV=3|||0 (200714-137_2_ORF2)	60 kDa	TRUE	true_forward_protein
201	20193-554_5_ORF2 [3]	SSTDB	1e-63	1	3	10	0.101	1	1	1	1	2	1	3	3	2	2	3	3	0.038	0.0199	0.0435	0.101	Cluster of >sp|P58223|Y4837_ARATH_KH_domain-containing_protein_At4g18375_OS=Arabidopsis_thaliana_GN=At4g18375_PE=2_SV=1|||1e-63 (20193-554_5_ORF2)	62 kDa	TRUE	true_forward_protein
202	108783-238_6_ORF1 [3]	SSTDB	0	1	5	14	0.0331	1	1	1	1	5	1	4	3	5	1	5	3	0.0301	0.00535	0.0194	0.0331	Cluster of >sp|Q9LUS2|TC120_ARATH_Translocase_of_chloroplast_120,_chloroplastic_OS=Arabidopsis_thaliana_GN=TOC120_PE=1_SV=1|||0 (108783-238_6_ORF1)	160 kDa	TRUE	true_forward_protein
203	242722-104_3_ORF2 (+1)	SSTDB	8e-166	1	4	11	0.173	1	1	1	0.99	2	4	2	1	3	4	3	1	0.0895	0.173	0.108	0.034	>sp|Q43843|RPE_SOLTU_Ribulose-phosphate_3-epimerase,_chloroplastic_(Fragment)_OS=Solanum_tuberosum_PE=1_SV=1|||8e-166	34 kDa		true_forward_protein
204	34321-433_4_ORF2	SSTDB	no_acceptable_blastHit	1	3	12	0.0774	1	1	1	1	3	3	1	3	4	3	1	4	0.0774	0.0731	0.028	0.0731	no_acceptable_match|||NA	51 kDa		true_forward_protein
205	38467-410_3_ORF2	SSTDB	0	1	5	12	0.0909	1	0.57	1	1	2	0	2	5	2	0	2	8	0.0274	0	0.0471	0.0909	>sp|P37831|LOX11_SOLTU_Linoleate_9S-lipoxygenase_1_OS=Solanum_tuberosum_GN=LOX1.1_PE=2_SV=1|||0	102 kDa		true_forward_protein
206	11987-697_1_ORF2 [11]	SSTDB	4e-126	1	5	12	0.312	1	1	1	0	3	3	5	0	3	3	6	0	0.111	0.153	0.312	0	Cluster of >sp|Q9LXG1|RS91_ARATH_40S_ribosomal_protein_S9-1_OS=Arabidopsis_thaliana_GN=RPS9B_PE=1_SV=1|||4e-126 (11987-697_1_ORF2)	23 kDa	TRUE	true_forward_protein
207	1312-1578_5_ORF2 [2]	SSTDB	8e-169	1	7	18	0.185	1	1	1	0	7	1	7	0	7	2	9	0	0.185	0.0562	0.185	0	Cluster of >sp|P25076|CY11_SOLTU_Cytochrome_c1-1,_heme_protein,_mitochondrial_OS=Solanum_tuberosum_GN=CYCL_PE=2_SV=1|||8e-169 (1312-1578_5_ORF2)	36 kDa	TRUE	true_forward_protein
208	185791-151_1_ORF2	SSTDB	7e-125	1	5	29	0.109	1	1	1	1	5	2	4	3	10	8	7	4	0.109	0.0669	0.109	0.076	>sp|Q9ZWQ8|PAP_CITUN_Plastid-lipid-associated_protein,_chloroplastic_OS=Citrus_unshiu_GN=PAP_PE=2_SV=1|||7e-125	35 kDa		true_forward_protein
209	155157-188_1_ORF1 [3]	SSTDB	2e-161	1	9	21	0.397	1	1	1	1	7	2	9	2	7	2	10	2	0.203	0.0567	0.397	0.0836	Cluster of >sp|Q93XM7|MCAT_ARATH_Mitochondrial_carnitine/acylcarnitine_carrier-like_protein_OS=Arabidopsis_thaliana_GN=BOU_PE=1_SV=1|||2e-161 (155157-188_1_ORF1)	35 kDa	TRUE	true_forward_protein
210	258513-94_2_ORF1 [2]	SSTDB	7e-127	1	4	18	0.175	1	1	1	0.82	4	3	4	1	5	6	6	1	0.159	0.131	0.175	0.0757	Cluster of >sp|Q9FKC0|R13A4_ARATH_60S_ribosomal_protein_L13a-4_OS=Arabidopsis_thaliana_GN=RPL13AD_PE=2_SV=1|||7e-127 (258513-94_2_ORF1)	28 kDa	TRUE	true_forward_protein
211	232284-112_3_ORF2 (+1)	SSTDB	0	1	4	19	0.0781	1	1	1	1	4	2	3	2	7	4	4	4	0.0781	0.0282	0.0565	0.0282	>sp|P37107|SR54C_ARATH_Signal_recognition_particle_54_kDa_protein,_chloroplastic_OS=Arabidopsis_thaliana_GN=FFC_PE=1_SV=1|||0	66 kDa		true_forward_protein
212	389287-27_5_ORF2 (+1)	SSTDB	3e-92	1	7	24	0.233	1	1	1	1	6	5	7	2	7	6	9	2	0.233	0.216	0.233	0.0963	>sp|P93014|RR5_ARATH_30S_ribosomal_protein_S5,_chloroplastic_OS=Arabidopsis_thaliana_GN=rps5_PE=1_SV=1|||3e-92	33 kDa		true_forward_protein
213	404144-22_2_ORF1 (+1)	SSTDB	1e-114	1	7	19	0.167	1	1	1	1	7	6	5	0	8	6	5	0	0.167	0.158	0.107	0	>sp|P30986|RETO_ESCCA_Reticuline_oxidase_OS=Eschscholzia_californica_GN=BBE1_PE=1_SV=1|||1e-114	57 kDa		true_forward_protein
214	54000-345_4_ORF2	SSTDB	0	1	7	23	0.0923	1	1	1	0.98	7	6	3	0	11	9	3	0	0.0872	0.0923	0.0453	0	>sp|Q39033|PLCD2_ARATH_Phosphoinositide_phospholipase_C_2_OS=Arabidopsis_thaliana_GN=PLC2_PE=1_SV=1|||0	67 kDa		true_forward_protein
215	tr|B7FGL9|B7FGL9_MEDTR	VPDB	VPDB	1	8	18	0.0926	1	1	1	1	3	3	8	1	4	4	9	1	0.0787	0.0602	0.0926	0.0602	Ribosomal protein OS=Medicago truncatula GN=MTR_3g070930 PE=2 SV=1	24 kDa		true_forward_protein
216	14802-632_1_ORF1 [6]	SSTDB	0	1	9	20	0.168	1	1	1	1	9	2	4	2	12	2	4	2	0.168	0.0505	0.0577	0.0324	Cluster of >sp|P92994|TCMO_ARATH_Trans-cinnamate_4-monooxygenase_OS=Arabidopsis_thaliana_GN=CYP73A5_PE=2_SV=1|||0 (14802-632_1_ORF1)	63 kDa	TRUE	true_forward_protein
217	38153-411_5_ORF2 [4]	SSTDB	no_acceptable_blastHit	1	4	14	0.11	1	1	1	1	4	2	2	2	5	3	3	3	0.11	0.0722	0.0722	0.0909	Cluster of no_acceptable_match|||NA (38153-411_5_ORF2)	40 kDa	TRUE	true_forward_protein
218	26987-486_4_ORF2 [2]	SSTDB	7e-73	1	5	7	0.206	1	0	1	0	5	0	2	0	5	0	2	0	0.206	0	0.0562	0	Cluster of >sp|O22644|RL23A_FRIAG_60S_ribosomal_protein_L23A_OS=Fritillaria_agrestis_GN=RPL23A_PE=2_SV=1|||7e-73 (26987-486_4_ORF2)	20 kDa	TRUE	true_forward_protein
219	149426-198_2_ORF2	SSTDB	0	1	4	28	0.0912	1	1	1	1	4	3	4	2	9	7	6	6	0.0912	0.0693	0.0828	0.0422	>sp|Q8VXX5|SKS1_ARATH_Monocopper_oxidase-like_protein_SKS1_OS=Arabidopsis_thaliana_GN=SKS1_PE=1_SV=1|||0	65 kDa		true_forward_protein
220	167311-170_6_ORF2	SSTDB	7e-108	1	6	15	0.215	1	1	1	0	4	3	6	0	5	3	7	0	0.124	0.115	0.215	0	>sp|Q9LEV3|CBSX3_ARATH_CBS_domain-containing_protein_CBSX3,_mitochondrial_OS=Arabidopsis_thaliana_GN=CBSX3_PE=1_SV=1|||7e-108	23 kDa		true_forward_protein
221	210715-128_4_ORF1 (+1)	SSTDB	2e-06	1	9	29	0.469	1	1	1	0.98	9	7	4	1	15	7	6	1	0.469	0.385	0.35	0.105	>sp|Q0ANR8|RL30_MARMM_50S_ribosomal_protein_L30_OS=Maricaulis_maris_(strain_MCS10)_GN=rpmD_PE=3_SV=1|||2e-06	14 kDa		true_forward_protein
222	408900-20_1_ORF1	SSTDB	0	1	4	10	0.161	1	1	1	1	4	1	1	2	4	1	2	3	0.161	0.0516	0.0516	0.119	>sp|Q9ZT91|EFTM_ARATH_Elongation_factor_Tu,_mitochondrial_OS=Arabidopsis_thaliana_GN=TUFA_PE=1_SV=1|||0	34 kDa		true_forward_protein
223	83370-275_6_ORF2	SSTDB	5e-53	1	3	10	0.11	1	1	1	1	3	1	3	3	3	1	3	3	0.11	0.0367	0.11	0.0765	>sp|Q8DJB3|GRPE_THEEB_Protein_GrpE_OS=Thermosynechococcus_elongatus_(strain_BP-1)_GN=grpE_PE=3_SV=1|||5e-53	36 kDa		true_forward_protein
224	25450-498_6_ORF2 [4]	SSTDB	2e-150	1	6	18	0.213	1	1	1	1	6	1	6	3	6	1	8	3	0.167	0.0355	0.213	0.0851	Cluster of >sp|O04331|PHB3_ARATH_Prohibitin-3,_mitochondrial_OS=Arabidopsis_thaliana_GN=PHB3_PE=1_SV=1|||2e-150 (25450-498_6_ORF2)	31 kDa	TRUE	true_forward_protein
225	222487-119_2_ORF2 [4]	SSTDB	0	1	9	24	0.335	1	1	0.76	1	9	2	0	5	15	4	0	5	0.335	0.0942	0	0.127	Cluster of >sp|P93819|MDHC1_ARATH_Malate_dehydrogenase,_cytoplasmic_1_OS=Arabidopsis_thaliana_GN=At1g04410_PE=1_SV=2|||0 (222487-119_2_ORF2)	38 kDa	TRUE	true_forward_protein
226	15530-621_2_ORF2	SSTDB	0	1	4	16	0.151	1	1	1	1	4	4	2	1	7	5	3	1	0.122	0.151	0.0586	0.0248	>sp|Q9MAU6|PDI22_ARATH_Protein_disulfide-isomerase_like_2-2_OS=Arabidopsis_thaliana_GN=PDIL2-2_PE=2_SV=2|||0	48 kDa		true_forward_protein
227	17879-586_6_ORF2 (+2)	SSTDB	1e-50	1	7	24	0.308	1	1	1	1	5	7	4	2	8	9	5	2	0.192	0.308	0.157	0.0579	>sp|Q9FL28|FLS2_ARATH_LRR_receptor-like_serine/threonine-protein_kinase_FLS2_OS=Arabidopsis_thaliana_GN=FLS2_PE=1_SV=1|||1e-50	47 kDa		true_forward_protein
228	199435-138_4_ORF1 (+1)	SSTDB	0	1	5	20	0.103	1	1	1	1	5	4	3	3	8	4	5	3	0.103	0.0897	0.0714	0.0293	>sp|Q8RWN9|OPD22_ARATH_Dihydrolipoyllysine-residue_acetyltransferase_component_2_of_pyruvate_dehydrogenase_complex,_mitochondrial_OS=Arabidopsis_thaliana_GN=At3g13930_PE=1_SV=2|||0	60 kDa	TRUE	true_forward_protein
229	163431-175_2_ORF2 [4]	SSTDB	8e-151	1	7	18	0.174	1	1	1	1	3	5	7	3	3	5	7	3	0.0836	0.164	0.174	0.0997	Cluster of >sp|Q8W593|LGUC_ARATH_Probable_lactoylglutathione_lyase,_chloroplast_OS=Arabidopsis_thaliana_GN=At1g67280_PE=2_SV=1|||8e-151 (163431-175_2_ORF2)	35 kDa	TRUE	true_forward_protein
230	161087-178_2_ORF2 (+18)	SSTDB	7e-118	1	8	23	0.095	1	1	1	1	4	1	6	8	5	2	7	9	0.0742	0.0163	0.0772	0.095	>sp|Q8H0U5|TIC62_ARATH_Protein_TIC_62,_chloroplastic_OS=Arabidopsis_thaliana_GN=TIC62_PE=1_SV=1|||7e-118	73 kDa		true_forward_protein
231	18512-576_4_ORF2	SSTDB	2e-118	1	4	13	0.0989	1	1	1	0.99	4	3	3	1	6	3	3	1	0.0989	0.0703	0.0703	0.0396	>sp|Q55DP8|ACY1_DICDI_Aminoacylase-1_OS=Dictyostelium_discoideum_GN=acy1_PE=2_SV=1|||2e-118	51 kDa		true_forward_protein
232	222710-119_2_ORF2 (+2)	SSTDB	3e-164	1	7	26	0.198	1	1	1	1	7	4	2	6	12	5	3	6	0.198	0.0476	0.0381	0.145	>sp|Q9LNE3|SCRK2_ARATH_Probable_fructokinase-2_OS=Arabidopsis_thaliana_GN=At1g06030_PE=2_SV=1|||3e-164	45 kDa		true_forward_protein
233	304983-66_2_ORF2	SSTDB	6e-12	1	6	18	0.137	1	1	1	1	2	3	6	5	3	3	7	5	0.0541	0.0798	0.137	0.134	>sp|F4J117|LSF1_ARATH_Phosphoglucan_phosphatase_LSF1,_chloroplastic_OS=Arabidopsis_thaliana_GN=LSF1_PE=1_SV=1|||6e-12	38 kDa		true_forward_protein
234	85164-272_6_ORF2	SSTDB	1e-167	1	5	10	0.182	1	1	1	0.96	3	1	5	0	3	2	5	0	0.145	0.0335	0.182	0	>sp|P49204|RS42_ARATH_40S_ribosomal_protein_S4-2_OS=Arabidopsis_thaliana_GN=RPS4B_PE=2_SV=4|||1e-167	30 kDa		true_forward_protein
235	114827-231_2_ORF3 [3]	SSTDB	3e-138	1	4	24	0.124	1	1	1	1	4	3	2	1	8	10	4	2	0.124	0.0771	0.0557	0.0343	Cluster of >sp|Q9SML4|CHS1_CICAR_Chalcone_synthase_1_OS=Cicer_arietinum_GN=CHS1_PE=2_SV=1|||3e-138 (114827-231_2_ORF3)	51 kDa	TRUE	true_forward_protein
236	14065-645_3_ORF2 [2]	SSTDB	0	1	4	13	0.109	1	1	1	0.99	4	4	4	0	5	4	4	0	0.0988	0.109	0.0988	0	Cluster of >sp|Q9C5U8|HISX_ARATH_Histidinol_dehydrogenase,_chloroplastic_OS=Arabidopsis_thaliana_GN=HDH_PE=2_SV=1|||0 (14065-645_3_ORF2)	55 kDa	TRUE	true_forward_protein
237	151869-193_3_ORF2 (+1)	SSTDB	1e-111	1	5	19	0.12	1	1	1	1	5	4	5	4	5	5	5	4	0.12	0.12	0.12	0.12	>sp|Q9ZU38|RPIA_ARATH_Probable_ribose-5-phosphate_isomerase_OS=Arabidopsis_thaliana_GN=At2g01290_PE=2_SV=1|||1e-111	36 kDa		true_forward_protein
238	20396-552_5_ORF2	SSTDB	0	1	5	14	0.114	1	0.46	1	1	2	0	5	4	3	0	5	6	0.036	0	0.1	0.114	>sp|Q9LNU4|PSD31_ARATH_Probable_26S_proteasome_non-ATPase_regulatory_subunit_3a_OS=Arabidopsis_thaliana_GN=EMB2719_PE=1_SV=3|||0	57 kDa		true_forward_protein
239	223740-118_3_ORF2	SSTDB	5e-75	1	5	16	0.236	1	1	1	1	4	5	4	1	4	6	5	1	0.183	0.236	0.179	0.0524	>sp|Q6I544|GL52_ORYSJ_Germin-like_protein_5-1_OS=Oryza_sativa_subsp._japonica_GN=Os05g0277500_PE=2_SV=1|||5e-75	24 kDa		true_forward_protein
240	80596-281_5_ORF2	SSTDB	0	1	8	23	0.146	1	1	0.97	1	5	8	1	5	7	9	2	5	0.0768	0.146	0.0216	0.096	>sp|O81643|VILI1_ARATH_Villin-1_OS=Arabidopsis_thaliana_GN=VLN1_PE=2_SV=2|||0	92 kDa	TRUE	true_forward_protein
241	82340-277_1_ORF2 [3]	SSTDB	1e-173	1	4	17	0.215	1	1	1	1	4	3	4	2	6	3	6	2	0.215	0.0993	0.0993	0.0695	Cluster of >sp|Q9AR14|PIP15_MAIZE_Aquaporin_PIP1-5_OS=Zea_mays_GN=PIP1-5_PE=2_SV=1|||1e-173 (82340-277_1_ORF2)	33 kDa	TRUE	true_forward_protein
242	10596-735_1_ORF2	SSTDB	0	1	6	18	0.133	1	1	1	1	6	4	6	1	7	4	6	1	0.133	0.0847	0.128	0.0306	>sp|Q17M80|MMSA_AEDAE_Probable_methylmalonate-semialdehyde_dehydrogenase_[acylating],_mitochondrial_OS=Aedes_aegypti_GN=AAEL001134_PE=3_SV=1|||0	60 kDa		true_forward_protein
243	252707-98_4_ORF1	SSTDB	2e-07	1	4	10	0.325	1	0.97	1	1	4	1	4	1	4	1	4	1	0.325	0.0662	0.325	0.0662	>sp|A3LPQ8|MED10_PICST_Mediator_of_RNA_polymerase_II_transcription_subunit_10_OS=Scheffersomyces_stipitis_(strain_ATCC_58785_/_CBS_6054_/_NBRC_10063_/_NRRL_Y-11545)_GN=NUT2_PE=3_SV=2|||2e-07	16 kDa		true_forward_protein
244	tr|A9RJ42|A9RJ42_PHYPA	VPDB	VPDB	1	4	11	0.113	1	1	1	1	1	2	2	4	1	3	2	5	0.0271	0.0501	0.0493	0.113	Cluster of Predicted protein OS=Physcomitrella patens subsp. patens GN=PHYPADRAFT_175379 PE=3 SV=1 (tr|A9RJ42|A9RJ42_PHYPA)	50 kDa	TRUE	true_forward_protein
245	124105-221_4_ORF2	SSTDB	0	1	7	19	0.192	1	1	1	1	4	4	7	3	5	4	7	3	0.107	0.114	0.192	0.0773	>sp|Q42525|HXK1_ARATH_Hexokinase-1_OS=Arabidopsis_thaliana_GN=HXK1_PE=1_SV=2|||0	62 kDa		true_forward_protein
246	20165-555_5_ORF2	SSTDB	1e-25	1	3	14	0.0603	1	1	1	1	3	1	3	2	6	2	4	2	0.058	0.0312	0.058	0.0603	>sp|P37707|B2_DAUCA_B2_protein_OS=Daucus_carota_PE=2_SV=1|||1e-25	50 kDa		true_forward_protein
247	284049-77_6_ORF2	SSTDB	0	1	3	14	0.109	1	0.99	1	1	3	1	2	2	5	1	5	3	0.109	0.0232	0.0626	0.0626	>sp|Q9LYA9|CP41A_ARATH_Chloroplast_stem-loop_binding_protein_of_41_kDa_a,_chloroplastic_OS=Arabidopsis_thaliana_GN=CSP41A_PE=1_SV=1|||0	46 kDa		true_forward_protein
248	3457-1152_6_ORF2	SSTDB	8e-84	1	5	26	0.0784	1	1	1	1	4	3	5	4	7	5	10	4	0.0728	0.0728	0.0784	0.0728	>sp|Q8DJF2|RPIA_THEEB_Ribose-5-phosphate_isomerase_A_OS=Thermosynechococcus_elongatus_(strain_BP-1)_GN=rpiA_PE=3_SV=1|||8e-84	38 kDa		true_forward_protein
249	61617-322_4_ORF2	SSTDB	6e-29	1	6	17	0.311	1	1	1	1	6	5	4	1	7	5	4	1	0.255	0.311	0.123	0.132	>sp|Q04432|HSP31_YEAST_Probable_chaperone_protein_HSP31_OS=Saccharomyces_cerevisiae_(strain_ATCC_204508_/_S288c)_GN=HSP31_PE=1_SV=1|||6e-29	25 kDa		true_forward_protein
250	7843-835_1_ORF2	SSTDB	0	1	6	18	0.118	1	1	1	1	6	1	5	3	10	2	3	3	0.118	0.0237	0.0711	0.0853	>sp|O13285|IDH1_CANTR_Isocitrate_dehydrogenase_[NADP],_mitochondrial_OS=Candida_tropicalis_GN=IDP1_PE=3_SV=1|||0	47 kDa	TRUE	true_forward_protein
251	14173-642_3_ORF2	SSTDB	2e-45	1	7	19	0.505	1	1	1	0.05	7	5	6	0	8	5	6	0	0.505	0.386	0.386	0	>sp|P34893|CH10_ARATH_10_kDa_chaperonin_OS=Arabidopsis_thaliana_GN=CPN10_PE=2_SV=1|||2e-45	11 kDa	TRUE	true_forward_protein
252	154825-188_3_ORF2	SSTDB	3e-121	1	8	18	0.256	1	1	1	0.9	7	3	8	0	7	3	8	0	0.235	0.11	0.256	0	>sp|P42056|VDAC2_SOLTU_Mitochondrial_outer_membrane_protein_porin_of_36_kDa_OS=Solanum_tuberosum_PE=1_SV=2|||3e-121	30 kDa		true_forward_protein
253	15784-616_1_ORF1	SSTDB	0	1	5	18	0.0644	1	0.55	1	1	4	0	5	4	5	0	6	7	0.0546	0	0.0644	0.0615	>sp|Q5F418|PSMD1_CHICK_26S_proteasome_non-ATPase_regulatory_subunit_1_OS=Gallus_gallus_GN=PSMD1_PE=2_SV=1|||0	112 kDa		true_forward_protein
254	56629-337_1_ORF2	SSTDB	0	1	3	10	0.0484	1	0.65	1	1	3	0	3	3	3	0	3	4	0.0463	0	0.0463	0.0484	>sp|Q9SA18|AKH1_ARATH_Bifunctional_aspartokinase/homoserine_dehydrogenase_1,_chloroplastic_OS=Arabidopsis_thaliana_GN=AKHSDH1_PE=1_SV=1|||0	103 kDa		true_forward_protein
255	66321-310_3_ORF2 (+1)	SSTDB	8e-50	1	3	6	0.146	1	0	1	0	3	0	3	0	3	0	3	0	0.146	0	0.146	0	>sp|P49108|PSBR_BRACM_Photosystem_II_10_kDa_polypeptide,_chloroplastic_OS=Brassica_campestris_GN=PSBR_PE=2_SV=1|||8e-50	18 kDa		true_forward_protein
256	81315-279_3_ORF2 [2]	SSTDB	0	1	2	11	0.0455	1	1	1	1	2	2	1	2	3	3	2	3	0.0436	0.0455	0.0238	0.0436	Cluster of >sp|Q93YZ7|ILVH2_ARATH_Acetolactate_synthase_small_subunit_2,_chloroplastic_OS=Arabidopsis_thaliana_GN=At2g31810_PE=1_SV=1|||0 (81315-279_3_ORF2)	55 kDa	TRUE	true_forward_protein
257	59707-328_6_ORF2	SSTDB	1e-130	1	1	10	0.0449	1	1	1	0.91	1	1	1	1	4	3	2	1	0.0449	0.0449	0.0449	0.0449	Cluster of >sp|O82528|RL15_PETHY_60S_ribosomal_protein_L15_OS=Petunia_hybrida_GN=RPL15_PE=2_SV=1|||1e-130 (59707-328_6_ORF2)	29 kDa	TRUE	true_forward_protein
258	182505-154_4_ORF1	SSTDB	2e-25	1	4	13	0.253	1	1	1	1	4	3	4	1	5	3	4	1	0.253	0.209	0.169	0.0444	>sp|P13917|7SB1_SOYBN_Basic_7S_globulin_OS=Glycine_max_GN=BG_PE=1_SV=2|||2e-25	24 kDa		true_forward_protein
259	230079-113_1_ORF2 (+1)	SSTDB	4e-113	1	4	13	0.141	1	1	1	1	4	3	3	1	4	4	3	2	0.1	0.108	0.141	0.0442	>sp|P0CAN7|VATE3_ARATH_V-type_proton_ATPase_subunit_E3_OS=Arabidopsis_thaliana_GN=VHA-E3_PE=2_SV=1|||4e-113	29 kDa		true_forward_protein
260	245708-102_5_ORF2	SSTDB	0	1	3	6	0.023	1	0.99	0.99	1	1	1	0	3	2	1	0	3	0.00361	0.00361	0	0.023	>sp|Q03460|GLSN_MEDSA_Glutamate_synthase_[NADH],_amyloplastic_OS=Medicago_sativa_PE=1_SV=1|||0	242 kDa		true_forward_protein
261	92557-260_5_ORF2	SSTDB	1e-141	1	4	15	0.115	1	1	1	1	3	4	4	2	4	4	5	2	0.0888	0.106	0.115	0.0491	>sp|P22200|KPYC_SOLTU_Pyruvate_kinase,_cytosolic_isozyme_OS=Solanum_tuberosum_PE=2_SV=1|||1e-141	58 kDa		true_forward_protein
262	46-3792_1_ORF2	SSTDB	0	1	4	17	0.0932	1	0.99	1	1	4	1	2	2	6	4	5	2	0.0932	0.0252	0.0485	0.0485	>sp|B0C929|CHLB_ACAM1_Light-independent_protochlorophyllide_reductase_subunit_B_OS=Acaryochloris_marina_(strain_MBIC_11017)_GN=chlB_PE=3_SV=1|||0	58 kDa		true_forward_protein
263	1995-1397_4_ORF2 (+1)	SSTDB	8e-167	1	2	9	0.0559	1	1	1	1	2	1	1	2	3	2	2	2	0.0559	0.0228	0.0228	0.0455	>sp|B8GPV3|AROB_THISH_3-dehydroquinate_synthase_OS=Thioalkalivibrio_sp._(strain_HL-EbGR7)_GN=aroB_PE=3_SV=1|||8e-167	52 kDa		true_forward_protein
264	164104-175_1_ORF1	SSTDB	no_acceptable_blastHit	1	4	22	0.0679	1	1	1	1	4	3	4	3	6	6	6	4	0.0679	0.0679	0.0679	0.0679	no_acceptable_match|||NA	43 kDa		true_forward_protein
265	tr|D5ACX5|D5ACX5_PICSI	VPDB	VPDB	1	6	22	0.161	1	1	1	1	6	2	3	5	8	2	5	7	0.161	0.0487	0.0487	0.124	Putative uncharacterized protein OS=Picea sitchensis PE=2 SV=1	30 kDa	TRUE	true_forward_protein
266	212164-127_1_ORF2 [2]	SSTDB	0	1	3	8	0.0914	1	1	1	1	1	2	3	2	1	2	3	2	0.0265	0.056	0.0914	0.0855	Cluster of >sp|O80448|PDX11_ARATH_Pyridoxal_biosynthesis_protein_PDX1.1_OS=Arabidopsis_thaliana_GN=PDX11_PE=1_SV=1|||0 (212164-127_1_ORF2)	36 kDa	TRUE	true_forward_protein
267	sp|P31082|HSP7S_CUCMA	VPDB	VPDB	0.99	4	30	0.971	0.98	0.99	0.99	0.99	4	4	4	4	8	6	7	9	0.971	0.971	0.971	0.971	Stromal 70 kDa heat shock-related protein, chloroplastic (Fragment) OS=Cucurbita maxima PE=1 SV=1	3 kDa		true_forward_protein
268	151710-194_2_ORF2	SSTDB	2e-160	1	4	11	0.179	1	1	1	0.99	3	4	4	0	3	4	4	0	0.135	0.138	0.179	0	>sp|P48496|TPIC_SPIOL_Triosephosphate_isomerase,_chloroplastic_OS=Spinacia_oleracea_GN=TPIP1_PE=1_SV=1|||2e-160	34 kDa	TRUE	true_forward_protein
269	174607-162_2_ORF2	SSTDB	0	1	6	11	0.0895	1	0.75	1	1	6	0	1	4	6	0	1	4	0.0895	0	0.00958	0.0575	>sp|P55786|PSA_HUMAN_Puromycin-sensitive_aminopeptidase_OS=Homo_sapiens_GN=NPEPPS_PE=1_SV=2|||0	105 kDa		true_forward_protein
270	4641-1023_4_ORF2	SSTDB	0	1	5	16	0.15	1	1	1	1	3	2	5	2	3	4	7	2	0.107	0.0673	0.15	0.0399	>sp|Q41738|THI41_MAIZE_Thiamine_thiazole_synthase_1,_chloroplastic_OS=Zea_mays_GN=THI1-1_PE=2_SV=1|||0	42 kDa		true_forward_protein
271	73826-294_6_ORF2	SSTDB	0	1	9	19	0.183	1	1	1	1	5	2	3	9	5	2	3	9	0.108	0.0521	0.0541	0.183	>sp|Q42525|HXK1_ARATH_Hexokinase-1_OS=Arabidopsis_thaliana_GN=HXK1_PE=1_SV=2|||0	57 kDa	TRUE	true_forward_protein
272	9078-786_4_ORF2	SSTDB	7e-85	1	4	8	0.234	1	0.99	1	0	3	1	4	0	3	1	4	0	0.15	0.0958	0.234	0	>sp|Q9SGA6|RS191_ARATH_40S_ribosomal_protein_S19-1_OS=Arabidopsis_thaliana_GN=RPS19A_PE=2_SV=1|||7e-85	18 kDa		true_forward_protein
273	241614-105_1_ORF2	SSTDB	2e-36	1	4	19	0.0919	1	1	1	1	4	3	3	1	7	4	5	3	0.0919	0.0846	0.0846	0.0441	>sp|Q9SJ81|FLA7_ARATH_Fasciclin-like_arabinogalactan_protein_7_OS=Arabidopsis_thaliana_GN=FLA7_PE=1_SV=1|||2e-36	28 kDa		true_forward_protein
274	387953-27_4_ORF1	SSTDB	0	1	3	13	0.072	1	1	1	1	3	3	2	1	5	3	3	2	0.072	0.042	0.048	0.03	>sp|Q9SGY2|ACLA1_ARATH_ATP-citrate_synthase_alpha_chain_protein_1_OS=Arabidopsis_thaliana_GN=ACLA-1_PE=1_SV=1|||0	55 kDa	TRUE	true_forward_protein
275	63998-316_2_ORF1 [5]	SSTDB	0	1	2	5	0.0714	1	1	1	1	1	1	1	2	1	1	1	2	0.0278	0.0408	0.0714	0.0476	Cluster of >sp|Q71VM4|IMA1A_ORYSJ_Importin_subunit_alpha-1a_OS=Oryza_sativa_subsp._japonica_GN=Os01g0253300_PE=1_SV=2|||0 (63998-316_2_ORF1)	59 kDa	TRUE	true_forward_protein
276	47558-369_4_ORF2	SSTDB	0	1	5	16	0.0989	1	0.99	1	1	5	1	2	2	9	2	3	2	0.0989	0.0301	0.0473	0.0559	Cluster of >sp|P46643|AAT1_ARATH_Aspartate_aminotransferase,_mitochondrial_OS=Arabidopsis_thaliana_GN=ASP1_PE=1_SV=1|||0 (47558-369_4_ORF2)	52 kDa	TRUE	true_forward_protein
277	sp|P84721|PS5_PINST	VPDB	VPDB	0.97	1	10	0.35	0.97	0.95	0.95	0.82	1	1	1	1	1	3	5	1	0.35	0.35	0.35	0.35	Putative NAD(P)-dependent glyceraldehyde-3-phosphate dehydrogenase PS5 (Fragments) OS=Pinus strobus PE=1 SV=1	4 kDa		true_forward_protein
278	147837-200_1_ORF1 [2]	SSTDB	8e-156	1	5	10	0.274	1	0.3	1	0	5	0	5	0	5	0	5	0	0.208	0	0.274	0	Cluster of >sp|Q9M3V8|RS6_ASPOF_40S_ribosomal_protein_S6_OS=Asparagus_officinalis_GN=rps6_PE=2_SV=1|||8e-156 (147837-200_1_ORF1)	34 kDa	TRUE	true_forward_protein
279	113756-233_2_ORF1	SSTDB	no_acceptable_blastHit	1	6	18	0.148	1	1	1	1	6	3	3	3	7	4	4	3	0.148	0.0819	0.0603	0.104	no_acceptable_match|||NA	71 kDa		true_forward_protein
280	124673-221_2_ORF1 (+1)	SSTDB	1e-124	1	4	18	0.161	1	1	1	0.99	4	4	3	1	6	5	6	1	0.161	0.14	0.126	0.0386	>sp|Q8LD27|PSB6_ARATH_Proteasome_subunit_beta_type-6_OS=Arabidopsis_thaliana_GN=PBA1_PE=1_SV=2|||1e-124	31 kDa		true_forward_protein
281	165503-173_3_ORF2 (+1)	SSTDB	0	1	5	12	0.193	1	1	0.95	1	5	3	1	2	6	3	1	2	0.193	0.102	0.0382	0.0701	>sp|Q9SSA5|CYP38_ARATH_Peptidyl-prolyl_cis-trans_isomerase_CYP38,_chloroplastic_OS=Arabidopsis_thaliana_GN=CYP38_PE=1_SV=1|||0	51 kDa	TRUE	true_forward_protein
282	177876-158_1_ORF2 (+1)	SSTDB	2e-106	1	4	11	0.153	1	1	1	1	3	2	4	2	3	2	4	2	0.153	0.0542	0.142	0.105	>sp|Q8LE52|DHAR3_ARATH_Glutathione_S-transferase_DHAR3,_chloroplastic_OS=Arabidopsis_thaliana_GN=DHAR3_PE=1_SV=1|||2e-106	32 kDa		true_forward_protein
283	396020-24_5_ORF2 (+1)	SSTDB	2e-133	1	4	12	0.143	1	1	1	1	2	3	4	1	3	3	5	1	0.0532	0.0532	0.143	0.0399	>sp|Q54Z26|GLYC1_DICDI_Serine_hydroxymethyltransferase_1_OS=Dictyostelium_discoideum_GN=shmt1_PE=1_SV=1|||2e-133	33 kDa	TRUE	true_forward_protein
284	4645-1023_3_ORF2	SSTDB	0	1	5	13	0.0741	1	1	1	1	5	1	2	4	6	1	2	4	0.0741	0.0123	0.0329	0.0504	>sp|P21894|SYAC_BOMMO_Alanine--tRNA_ligase,_cytoplasmic_OS=Bombyx_mori_PE=1_SV=1|||0	107 kDa		true_forward_protein
285	6036-926_2_ORF1	SSTDB	1e-96	1	5	13	0.174	1	1	1	0.98	5	3	4	0	5	3	5	0	0.174	0.0769	0.124	0	>sp|Q9ASS6|CP20B_ARATH_Peptidyl-prolyl_cis-trans_isomerase_CYP20-2,_chloroplastic_OS=Arabidopsis_thaliana_GN=CYP20-2_PE=1_SV=1|||1e-96	32 kDa	TRUE	true_forward_protein
286	74893-292_1_ORF2	SSTDB	0	1	5	18	0.0867	1	1	1	1	5	4	2	2	7	5	3	3	0.0867	0.0641	0.0416	0.052	>sp|P28769|TCPA_ARATH_T-complex_protein_1_subunit_alpha_OS=Arabidopsis_thaliana_GN=CCT1_PE=2_SV=1|||0	63 kDa		true_forward_protein
287	12593-678_5_ORF1	SSTDB	0	1	3	6	0.0655	1	1	0	1	3	1	0	2	3	1	0	2	0.0655	0.0328	0	0.0655	>sp|Q9LF46|HACL_ARATH_2-hydroxyacyl-CoA_lyase_OS=Arabidopsis_thaliana_GN=HACL_PE=2_SV=1|||0	62 kDa		true_forward_protein
288	68626-305_4_ORF2	SSTDB	1e-164	1	4	10	0.194	1	1	1	1	4	2	3	1	4	2	3	1	0.175	0.057	0.194	0.057	Cluster of >sp|Q9M4T8|PSA5_SOYBN_Proteasome_subunit_alpha_type-5_OS=Glycine_max_GN=PAE1_PE=2_SV=1|||1e-164 (68626-305_4_ORF2)	29 kDa	TRUE	true_forward_protein
289	163370-176_3_ORF2	SSTDB	1e-158	1	2	4	0.0235	1	1	0.99	1	2	1	0	0	2	2	0	0	0.0235	0.0124	0	0	Cluster of >sp|Q9FJ62|GLPQ1_ARATH_Probable_glycerophosphoryl_diester_phosphodiesterase_1_OS=Arabidopsis_thaliana_GN=GPDL1_PE=1_SV=1|||1e-158 (163370-176_3_ORF2)	88 kDa	TRUE	true_forward_protein
290	167415-170_4_ORF2	SSTDB	1e-25	1	4	14	0.132	1	0.92	1	1	2	1	4	1	3	3	7	1	0.0784	0.0784	0.132	0.024	Cluster of >sp|Q7Z9I2|YCP9_SCHPO_Uncharacterized_oxidoreductase_C663.09c_OS=Schizosaccharomyces_pombe_(strain_972_/_ATCC_24843)_GN=SPCC663.09c_PE=2_SV=1|||1e-25 (167415-170_4_ORF2)	38 kDa	TRUE	true_forward_protein
291	237628-108_3_ORF2 (+2)	SSTDB	0	1	3	12	0.0893	1	0.99	1	1	3	1	2	3	4	2	2	4	0.0893	0.0218	0.0632	0.0893	>sp|P16127|CHLI1_ARATH_Magnesium-chelatase_subunit_ChlI-1,_chloroplastic_OS=Arabidopsis_thaliana_GN=CHLI1_PE=1_SV=1|||0	50 kDa		true_forward_protein
292	293577-72_3_ORF2	SSTDB	no_acceptable_blastHit	1	6	19	0.257	1	1	1	1	6	2	4	3	7	2	7	3	0.257	0.0799	0.133	0.133	no_acceptable_match|||NA	36 kDa		true_forward_protein
293	262790-91_4_ORF1	SSTDB	1e-68	1	2	10	0.12	1	0.98	1	1	2	1	2	1	3	2	3	2	0.096	0.072	0.12	0.072	>sp|A2XZN0|H2A6_ORYSI_Probable_histone_H2A.6_OS=Oryza_sativa_subsp._indica_GN=OsI_017523_PE=3_SV=2|||1e-68	13 kDa	TRUE	true_forward_protein
294	130267-215_1_ORF2	SSTDB	2e-13	1	1	11	0.0695	1	1	1	1	1	1	1	1	4	3	3	1	0.0695	0.0695	0.0695	0.0695	>sp|P13240|DR206_PEA_Disease_resistance_response_protein_206_OS=Pisum_sativum_GN=PI206_PE=2_SV=2|||2e-13	20 kDa		true_forward_protein
295	138157-208_3_ORF2	SSTDB	0	1	5	9	0.0881	1	0.35	1	1	5	0	0	4	5	0	0	4	0.0881	0	0	0.0462	>sp|O95573|ACSL3_HUMAN_Long-chain-fatty-acid--CoA_ligase_3_OS=Homo_sapiens_GN=ACSL3_PE=1_SV=3|||0	78 kDa	TRUE	true_forward_protein
296	230543-113_2_ORF2	SSTDB	8e-180	1	9	20	0.261	1	0.99	1	1	3	1	9	3	4	2	11	3	0.0879	0.0423	0.261	0.0814	>sp|Q9C5M0|DTC_ARATH_Mitochondrial_dicarboxylate/tricarboxylate_transporter_DTC_OS=Arabidopsis_thaliana_GN=DTC_PE=1_SV=1|||8e-180	33 kDa		true_forward_protein
297	2829-1241_4_ORF1 (+1)	SSTDB	0	1	5	15	0.172	1	1	1	1	5	2	1	4	5	3	2	5	0.172	0.0787	0.0248	0.135	>sp|Q9ZQI7|ALD1_ARATH_Aminotransferase_ALD1_OS=Arabidopsis_thaliana_GN=ALD1_PE=2_SV=2|||0	52 kDa	TRUE	true_forward_protein
298	299109-69_3_ORF1	SSTDB	0	1	4	12	0.094	1	1	1	1	3	3	4	2	3	3	4	2	0.094	0.094	0.0883	0.0518	>sp|Q9SQT8|DHQSD_ARATH_Bifunctional_3-dehydroquinate_dehydratase/shikimate_dehydrogenase,_chloroplastic_OS=Arabidopsis_thaliana_GN=EMB3004_PE=1_SV=1|||0	56 kDa		true_forward_protein
299	420749-13_5_ORF1	SSTDB	1e-25	1	4	11	0.139	1	1	1	0.91	3	4	3	1	3	4	3	1	0.066	0.139	0.108	0.0269	>sp|Q8RVH5|7SBG2_SOYBN_Basic_7S_globulin_2_OS=Glycine_max_PE=1_SV=1|||1e-25	45 kDa		true_forward_protein
300	65126-313_6_ORF2	SSTDB	0	1	6	21	0.0812	1	1	1	1	4	5	1	6	8	5	2	6	0.051	0.0687	0.0125	0.0812	>sp|O81643|VILI1_ARATH_Villin-1_OS=Arabidopsis_thaliana_GN=VLN1_PE=2_SV=2|||0	107 kDa	TRUE	true_forward_protein
301	681-1862_1_ORF2	SSTDB	0	1	4	9	0.0618	1	1	1	1	4	2	2	1	4	2	2	1	0.0618	0.0187	0.0412	0.0225	>sp|Q9SMT7|4CLLA_ARATH_4-coumarate--CoA_ligase-like_10_OS=Arabidopsis_thaliana_GN=4CLL10_PE=2_SV=1|||0	58 kDa		true_forward_protein
302	299972-68_1_ORF2 [2]	SSTDB	8e-64	1	6	16	0.0982	1	1	1	1	6	4	4	2	6	4	4	2	0.0982	0.0727	0.0982	0.0691	Cluster of >sp|Q9SUT9|RTNLB_ARATH_Reticulon-like_protein_B2_OS=Arabidopsis_thaliana_GN=RTNLB2_PE=1_SV=1|||8e-64 (299972-68_1_ORF2)	30 kDa	TRUE	true_forward_protein
303	211149-128_1_ORF1	SSTDB	0	1	3	15	0.074	1	1	0.98	1	2	3	1	2	7	4	2	2	0.0455	0.074	0.0285	0.055	Cluster of >sp|Q9LXS7|CISY1_ARATH_Citrate_synthase_1,_peroxisomal_OS=Arabidopsis_thaliana_GN=CSY1_PE=2_SV=1|||0 (211149-128_1_ORF1)	58 kDa	TRUE	true_forward_protein
304	24282-509_2_ORF1	SSTDB	1e-108	1	5	11	0.253	1	1	1	0.85	5	1	3	0	6	1	4	0	0.253	0.0904	0.145	0	Cluster of >sp|P50883|RL121_ARATH_60S_ribosomal_protein_L12-1_OS=Arabidopsis_thaliana_GN=RPL12A_PE=1_SV=2|||1e-108 (24282-509_2_ORF1)	19 kDa	TRUE	true_forward_protein
305	152055-193_3_ORF2	SSTDB	6e-84	1	4	13	0.0435	1	1	1	1	2	1	3	4	3	1	4	5	0.0435	0.0174	0.0218	0.0435	>sp|Q9FZD1|PPR58_ARATH_Pentatricopeptide_repeat-containing_protein_At1g26460,_mitochondrial_OS=Arabidopsis_thaliana_GN=At1g26460_PE=1_SV=1|||6e-84	75 kDa		true_forward_protein
306	155268-187_1_ORF2	SSTDB	1e-84	1	4	12	0.179	1	1	1	1	2	1	4	3	3	1	5	3	0.0421	0.0351	0.179	0.0912	>sp|P19954|PRSP1_SPIOL_Ribosome-binding_factor_PSRP1,_chloroplastic_OS=Spinacia_oleracea_GN=PSRP1_PE=1_SV=2|||1e-84	32 kDa		true_forward_protein
307	155382-187_1_ORF2	SSTDB	0	1	4	6	0.101	1	0.99	0.97	1	4	1	0	1	4	1	0	1	0.101	0.0288	0	0.0384	>sp|Q08DP0|PGM1_BOVIN_Phosphoglucomutase-1_OS=Bos_taurus_GN=PGM1_PE=2_SV=1|||0	68 kDa		true_forward_protein
308	161-2777_2_ORF2 (+1)	SSTDB	0	1	7	14	0.108	1	1	1	1	2	2	2	7	2	2	3	7	0.0344	0.0355	0.0344	0.108	>sp|Q8VZF3|CGEP_ARATH_Probable_glutamyl_endopeptidase,_chloroplastic_OS=Arabidopsis_thaliana_GN=GEP_PE=2_SV=2|||0	106 kDa		true_forward_protein
309	1627-1498_1_ORF1	SSTDB	1e-105	1	5	11	0.268	1	0	1	0	4	0	5	0	4	0	7	0	0.268	0	0.268	0	>sp|Q85AI6|RR7_ADICA_30S_ribosomal_protein_S7,_chloroplastic_OS=Adiantum_capillus-veneris_GN=rps7-A_PE=2_SV=3|||1e-105	19 kDa		true_forward_protein
310	18828-572_2_ORF1	SSTDB	3e-166	1	3	7	0.11	0.99	1	1	1	1	2	3	1	1	2	3	1	0.0424	0.0671	0.11	0.0353	>sp|Q9LSU0|PSA3_ORYSJ_Proteasome_subunit_alpha_type-3_OS=Oryza_sativa_subsp._japonica_GN=PAG1_PE=2_SV=1|||3e-166	31 kDa		true_forward_protein
311	241667-105_2_ORF2	SSTDB	1e-97	1	4	11	0.148	1	1	1	1	3	1	4	1	4	1	5	1	0.0984	0.0852	0.148	0.0852	>sp|Q8S9M1|PAP13_ARATH_Probable_plastid-lipid-associated_protein_13,_chloroplastic_OS=Arabidopsis_thaliana_GN=PAP13_PE=1_SV=2|||1e-97	33 kDa		true_forward_protein
312	284981-77_2_ORF1	SSTDB	5e-81	1	4	10	0.0778	1	1	0.99	1	4	1	1	2	5	2	1	2	0.0778	0.0259	0.0281	0.054	>sp|P25889|PREA_ECOLI_NAD-dependent_dihydropyrimidine_dehydrogenase_subunit_PreA_OS=Escherichia_coli_(strain_K12)_GN=preA_PE=1_SV=3|||5e-81	51 kDa		true_forward_protein
313	3343-1165_4_ORF2 (+1)	SSTDB	2e-16	1	6	11	0.175	1	1	1	1	6	1	1	1	7	1	2	1	0.175	0.0248	0.0248	0.0248	>sp|O14297|YF1F_SCHPO_Uncharacterized_protein_C9E9.15_OS=Schizosaccharomyces_pombe_(strain_972_/_ATCC_24843)_GN=SPAC9E9.15_PE=2_SV=2|||2e-16	66 kDa		true_forward_protein
314	262210-92_2_ORF1 (+1)	SSTDB	0	1	3	14	0.0595	1	1	1	1	3	1	2	1	5	4	4	1	0.0595	0.0204	0.034	0.0187	>sp|P54234|G6PI1_CLAAR_Glucose-6-phosphate_isomerase,_cytosolic_1_OS=Clarkia_arcuata_GN=PGIC1_PE=3_SV=1|||0	65 kDa		true_forward_protein
315	7916-832_2_ORF2	SSTDB	6e-06	1	4	14	0.133	1	1	1	0.92	4	1	2	1	8	2	3	1	0.133	0.105	0.119	0.105	>sp|A1T8K4|UVRC_MYCVP_UvrABC_system_protein_C_OS=Mycobacterium_vanbaalenii_(strain_DSM_7251_/_PYR-1)_GN=uvrC_PE=3_SV=1|||6e-06	15 kDa		true_forward_protein
316	243770-104_3_ORF2	SSTDB	2e-84	1	2	12	0.0328	1	1	1	1	1	1	2	2	1	4	4	3	0.0164	0.0164	0.0328	0.0164	>sp|Q9JJP9|UBQL1_RAT_Ubiquilin-1_OS=Rattus_norvegicus_GN=Ubqln1_PE=1_SV=1|||2e-84	64 kDa		true_forward_protein
317	313701-61_1_ORF2	SSTDB	0	1	1	4	0.0658	1	1	1	1	1	1	1	1	1	1	1	1	0.0658	0.0658	0.0658	0.0658	Cluster of >sp|P41345|FENR2_ORYSJ_Ferredoxin--NADP_reductase,_root_isozyme,_chloroplastic_OS=Oryza_sativa_subsp._japonica_GN=Os03g0784700_PE=1_SV=1|||0 (313701-61_1_ORF2)	42 kDa	TRUE	true_forward_protein
318	67936-306_5_ORF1 [5]	SSTDB	3e-164	1	6	19	0.201	1	1	1	0.99	6	4	5	2	6	5	6	2	0.185	0.0851	0.201	0.0352	Cluster of >sp|Q9FM19|HIR1_ARATH_Hypersensitive-induced_response_protein_1_OS=Arabidopsis_thaliana_GN=HIR1_PE=1_SV=1|||3e-164 (67936-306_5_ORF1)	36 kDa	TRUE	true_forward_protein
319	294468-71_2_ORF2	SSTDB	0	1	4	8	0.12	1	1	0.89	1	4	1	1	2	4	1	1	2	0.12	0.0151	0.0151	0.0444	Cluster of >sp|Q42521|DCE1_ARATH_Glutamate_decarboxylase_1_OS=Arabidopsis_thaliana_GN=GAD1_PE=1_SV=2|||0 (294468-71_2_ORF2)	61 kDa	TRUE	true_forward_protein
320	249225-100_3_ORF2 [4]	SSTDB	5e-09	1	8	17	0.66	1	0.99	1	0	4	2	8	0	4	2	11	0	0.49	0.16	0.66	0	Cluster of >sp|O49816|LEA1_CICAR_Late_embryogenesis_abundant_protein_1_OS=Cicer_arietinum_PE=2_SV=1|||5e-09 (249225-100_3_ORF2)	11 kDa	TRUE	true_forward_protein
321	108954-238_4_ORF1 (+2)	SSTDB	0	1	4	11	0.0706	1	1	1	1	2	1	3	4	2	2	3	4	0.0446	0.0223	0.0632	0.0706	>sp|P25526|GABD_ECOLI_Succinate-semialdehyde_dehydrogenase_[NADP(+)]_GabD_OS=Escherichia_coli_(strain_K12)_GN=gabD_PE=1_SV=1|||0	58 kDa		true_forward_protein
322	12493-682_6_ORF2 (+1)	SSTDB	0	1	5	18	0.0963	1	1	1	1	5	3	2	2	9	4	3	2	0.0963	0.0701	0.049	0.049	>sp|Q00612|G6PD1_MOUSE_Glucose-6-phosphate_1-dehydrogenase_X_OS=Mus_musculus_GN=G6pdx_PE=1_SV=3|||0	65 kDa	TRUE	true_forward_protein
323	156615-185_4_ORF2 (+2)	SSTDB	4e-46	1	6	11	0.21	1	1	1	1	1	1	6	2	2	1	6	2	0.042	0.042	0.21	0.111	>sp|O82803|SRPP_HEVBR_Small_rubber_particle_protein_OS=Hevea_brasiliensis_GN=SRPP_PE=1_SV=1|||4e-46	28 kDa		true_forward_protein
324	162669-176_2_ORF1	SSTDB	no_acceptable_blastHit	1	4	18	0.175	1	1	1	0.84	4	3	2	1	7	5	5	1	0.175	0.117	0.068	0.0356	no_acceptable_match|||NA	33 kDa		true_forward_protein
325	180635-155_1_ORF2	SSTDB	2e-44	1	3	10	0.0526	1	0.68	1	1	3	0	3	2	3	0	4	3	0.0499	0	0.0526	0.0346	>sp|Q8H124|Y2446_ARATH_Uncharacterized_protein_At2g34460,_chloroplastic_OS=Arabidopsis_thaliana_GN=At2g34460_PE=1_SV=1|||2e-44	78 kDa		true_forward_protein
326	184059-152_1_ORF2	SSTDB	0	1	4	4	0.0584	1	0.95	1	0.99	4	0	0	0	4	0	0	0	0.0584	0	0	0	>sp|P27298|OPDA_ECOLI_Oligopeptidase_A_OS=Escherichia_coli_(strain_K12)_GN=prlC_PE=3_SV=3|||0	88 kDa		true_forward_protein
327	20760-547_4_ORF1	SSTDB	8e-116	1	11	50	0.489	1	0.65	1	1	8	1	8	11	20	2	14	14	0.407	0.0989	0.489	0.456	>sp|Q42961|PGKH_TOBAC_Phosphoglycerate_kinase,_chloroplastic_OS=Nicotiana_tabacum_PE=2_SV=1|||8e-116	20 kDa	TRUE	true_forward_protein
328	250338-99_6_ORF1 (+1)	SSTDB	3e-118	1	5	11	0.134	1	1	1	1	3	1	5	1	4	1	5	1	0.0717	0.0343	0.134	0.0343	>sp|Q8H124|Y2446_ARATH_Uncharacterized_protein_At2g34460,_chloroplastic_OS=Arabidopsis_thaliana_GN=At2g34460_PE=1_SV=1|||3e-118	35 kDa		true_forward_protein
329	306731-65_2_ORF1	SSTDB	2e-134	1	9	19	0.321	1	1	1	1	6	3	9	1	6	3	9	1	0.224	0.137	0.321	0.0542	>sp|Q9C6B3|GCA2_ARATH_Gamma_carbonic_anhydrase_2,_mitochondrial_OS=Arabidopsis_thaliana_GN=GAMMACA2_PE=1_SV=1|||2e-134	30 kDa	TRUE	true_forward_protein
330	307478-64_2_ORF2	SSTDB	0	1	5	17	0.11	1	1	1	1	4	2	5	3	7	2	5	3	0.0928	0.0472	0.11	0.0503	>sp|Q8YNW5|DFA1_NOSS1_Putative_diflavin_flavoprotein_A_1_OS=Nostoc_sp._(strain_PCC_7120_/_UTEX_2576)_GN=dfa1_PE=3_SV=1|||0	70 kDa		true_forward_protein
331	66706-309_6_ORF2	SSTDB	7e-138	1	4	14	0.196	1	1	1	1	3	4	4	1	4	4	5	1	0.108	0.169	0.196	0.0423	>sp|Q94EG6|Y5224_ARATH_Uncharacterized_protein_At5g02240_OS=Arabidopsis_thaliana_GN=At5g02240_PE=1_SV=1|||7e-138	28 kDa		true_forward_protein
332	8377-812_1_ORF2 (+1)	SSTDB	4e-163	1	4	14	0.132	1	1	1	1	4	2	3	3	5	2	3	4	0.132	0.0547	0.0896	0.0597	>sp|Q9XJ35|CLPR1_ARATH_ATP-dependent_Clp_protease_proteolytic_subunit-related_protein_1,_chloroplastic_OS=Arabidopsis_thaliana_GN=CLPR1_PE=1_SV=1|||4e-163	44 kDa		true_forward_protein
333	124987-220_4_ORF2	SSTDB	1e-138	1	4	15	0.165	1	1	1	0	4	3	3	0	6	3	6	0	0.165	0.165	0.103	0	>sp|Q9ZNT1|NB5R1_ARATH_NADH--cytochrome_b5_reductase_1_OS=Arabidopsis_thaliana_GN=CBR1_PE=1_SV=1|||1e-138	34 kDa		true_forward_protein
334	3922-1092_3_ORF2 (+1)	SSTDB	0	1	3	13	0.0582	1	1	1	1	3	3	1	2	6	4	1	2	0.0582	0.0582	0.0341	0.0341	>sp|Q42884|AROC1_SOLLC_Chorismate_synthase_1,_chloroplastic_OS=Solanum_lycopersicum_GN=CS1_PE=2_SV=1|||0	54 kDa		true_forward_protein
335	4090-1075_1_ORF2	SSTDB	1e-146	1	3	9	0.101	1	1	1	1	3	3	2	1	3	3	2	1	0.101	0.101	0.0608	0.0574	>sp|O80934|Y2766_ARATH_Uncharacterized_protein_At2g37660,_chloroplastic_OS=Arabidopsis_thaliana_GN=At2g37660_PE=1_SV=2|||1e-146	31 kDa		true_forward_protein
336	69882-302_6_ORF2	SSTDB	0	1	3	5	0.0452	1	1	1	0.95	3	1	1	0	3	1	1	0	0.0452	0.0174	0.0174	0	>sp|O23647|GLGB1_ARATH_1,4-alpha-glucan-branching_enzyme_2-1,_chloroplastic/amyloplastic_OS=Arabidopsis_thaliana_GN=SBE2.1_PE=1_SV=1|||0	99 kDa		true_forward_protein
337	tr|A9SF86|A9SF86_PHYPA [2]	VPDB	VPDB	1	3	10	0.0448	1	1	1	1	3	2	2	3	3	2	2	3	0.0448	0.0355	0.0189	0.0355	Cluster of Predicted protein OS=Physcomitrella patens subsp. patens GN=PHYPADRAFT_232291 PE=3 SV=1 (tr|A9SF86|A9SF86_PHYPA)	118 kDa	TRUE	true_forward_protein
338	37807-413_3_ORF1	SSTDB	3e-110	1	2	11	0.0909	1	0.92	1	0	2	1	1	0	7	1	3	0	0.0909	0.0478	0.0478	0	>sp|Q93VI3|RL171_ARATH_60S_ribosomal_protein_L17-1_OS=Arabidopsis_thaliana_GN=RPL17A_PE=1_SV=1|||3e-110	24 kDa		true_forward_protein
339	136876-209_3_ORF2	SSTDB	6e-08	1	1	1	0.0349	1	0.9	0.99	1	1	0	0	0	1	0	0	0	0.0349	0	0	0	>sp|P43556|RGD2_YEAST_Rho-GTPase-activating_protein_RGD2_OS=Saccharomyces_cerevisiae_(strain_ATCC_204508_/_S288c)_GN=RGD2_PE=1_SV=1|||6e-08	38 kDa		true_forward_protein
340	tr|C5YDD1|C5YDD1_SORBI	VPDB	VPDB	1	4	24	0.0427	0.99	0.97	0.99	1	4	0	3	4	8	0	10	6	0.0427	0.0427	0.0427	0.0427	Putative uncharacterized protein Sb06g004280 OS=Sorghum bicolor GN=Sb06g004280 PE=4 SV=1	79 kDa		true_forward_protein
341	32216-446_2_ORF1	SSTDB	9e-35	0.96	1	11	0.133	0.86	0.96	0.95	0.92	1	1	1	1	3	2	4	2	0.133	0.133	0.133	0.133	>sp|Q5SHN6|EFTU1_THET8_Elongation_factor_Tu-A_OS=Thermus_thermophilus_(strain_HB8_/_ATCC_27634_/_DSM_579)_GN=tufA_PE=1_SV=3|||9e-35	8 kDa		true_forward_protein
342	160536-179_2_ORF1	SSTDB	no_acceptable_blastHit	1	5	14	0.0984	1	1	1	1	3	3	2	5	4	3	2	5	0.059	0.059	0.0465	0.0984	no_acceptable_match|||NA	62 kDa	TRUE	true_forward_protein
343	180841-155_5_ORF2	SSTDB	0	1	4	8	0.0657	1	1	0.65	1	4	1	0	2	4	1	0	3	0.0657	0.0168	0	0.0296	>sp|Q9LYN3|PMTM_ARATH_Probable_methyltransferase_PMT22_OS=Arabidopsis_thaliana_GN=At3g56080_PE=3_SV=1|||0	88 kDa		true_forward_protein
344	407604-21_1_ORF1 (+1)	SSTDB	0	1	3	10	0.0772	1	1	1	1	3	3	1	2	4	3	1	2	0.0772	0.0718	0.0323	0.0395	>sp|Q9LTX3|PPOX1_ARATH_Pyridoxine/pyridoxamine_5'-phosphate_oxidase_1,_chloroplastic_OS=Arabidopsis_thaliana_GN=PPOX1_PE=1_SV=1|||0	62 kDa		true_forward_protein
345	70427-301_2_ORF2	SSTDB	6e-32	1	4	11	0.144	1	1	1	1	4	3	2	2	4	3	2	2	0.144	0.144	0.0627	0.144	>sp|Q9C8S6|Y1322_ARATH_C2_domain-containing_protein_At1g63220_OS=Arabidopsis_thaliana_GN=At1g63220_PE=1_SV=1|||6e-32	30 kDa		true_forward_protein
346	201081-137_2_ORF1	SSTDB	9e-110	1	7	16	0.166	1	1	1	1	7	3	3	3	7	3	3	3	0.166	0.119	0.131	0.105	Cluster of >sp|Q99JB2|STML2_MOUSE_Stomatin-like_protein_2_OS=Mus_musculus_GN=Stoml2_PE=1_SV=1|||9e-110 (201081-137_2_ORF1)	47 kDa	TRUE	true_forward_protein
347	345638-45_3_ORF2 (+1)	SSTDB	0	1	2	7	0.0385	1	1	1	1	2	1	2	2	2	1	2	2	0.0385	0.0161	0.0369	0.0369	>sp|B9DFI7|PMT2_ARATH_Probable_methyltransferase_PMT2_OS=Arabidopsis_thaliana_GN=At1g26850_PE=1_SV=2|||0	70 kDa		true_forward_protein
348	tr|B9HGQ8|B9HGQ8_POPTR	VPDB	VPDB	1	3	13	0.0449	1	1	1	1	2	3	3	2	2	5	3	3	0.0281	0.0449	0.0281	0.0169	Predicted protein OS=Populus trichocarpa GN=POPTRDRAFT_832187 PE=4 SV=1	98 kDa		true_forward_protein
349	430436-4_1_ORF2	SSTDB	7e-07	1	3	8	0.0849	1	1	1	1	1	1	3	2	2	1	3	2	0.0292	0.0292	0.0849	0.069	Cluster of >sp|Q01WA9|RS5_SOLUE_30S_ribosomal_protein_S5_OS=Solibacter_usitatus_(strain_Ellin6076)_GN=rpsE_PE=3_SV=1|||7e-07 (430436-4_1_ORF2)	42 kDa	TRUE	true_forward_protein
350	40578-399_1_ORF2	SSTDB	4e-136	1	4	10	0.185	1	1	1	0.99	2	2	4	1	2	2	5	1	0.113	0.113	0.185	0.0505	Cluster of >sp|Q85FI4|RR3_ADICA_30S_ribosomal_protein_S3,_chloroplastic_OS=Adiantum_capillus-veneris_GN=rps3_PE=2_SV=2|||4e-136 (40578-399_1_ORF2)	25 kDa	TRUE	true_forward_protein
351	43208-387_2_ORF2	SSTDB	0	1	4	7	0.0806	1	1	1	0.87	4	1	1	1	4	1	1	1	0.0806	0.0307	0.0307	0.0256	Cluster of >sp|Q9SYM5|RHM1_ARATH_Probable_rhamnose_biosynthetic_enzyme_1_OS=Arabidopsis_thaliana_GN=RHM1_PE=1_SV=1|||0 (43208-387_2_ORF2)	76 kDa	TRUE	true_forward_protein
352	420870-13_3_ORF1	SSTDB	2e-09	1	5	11	0.283	1	1	1	0.91	3	1	5	0	4	1	6	0	0.211	0.085	0.283	0	>sp|Q5VT25|MRCKA_HUMAN_Serine/threonine-protein_kinase_MRCK_alpha_OS=Homo_sapiens_GN=CDC42BPA_PE=1_SV=1|||2e-09	27 kDa	TRUE	true_forward_protein
353	48754-364_5_ORF2	SSTDB	7e-29	1	3	5	0.209	1	0.66	1	0.43	3	0	2	0	3	0	2	0	0.209	0	0.163	0	>sp|B3CPY0|RS16_WOLPP_30S_ribosomal_protein_S16_OS=Wolbachia_pipientis_subsp._Culex_pipiens_(strain_wPip)_GN=rpsP_PE=3_SV=1|||7e-29	22 kDa		true_forward_protein
354	666-1877_1_ORF2	SSTDB	0	1	4	13	0.0646	1	1	1	0.99	4	3	4	1	5	3	4	1	0.0646	0.0646	0.0646	0.0192	>sp|A9W9Q2|SYP_CHLAA_Proline--tRNA_ligase_OS=Chloroflexus_aurantiacus_(strain_ATCC_29366_/_DSM_635_/_J-10-fl)_GN=proS_PE=3_SV=1|||0	64 kDa		true_forward_protein
355	134764-211_2_ORF2	SSTDB	1e-51	1	3	11	0.0353	1	0.99	1	1	3	2	2	1	3	2	4	2	0.0353	0.0155	0.0155	0.0155	>sp|Q03516|RSN1_YEAST_Uncharacterized_protein_RSN1_OS=Saccharomyces_cerevisiae_(strain_ATCC_204508_/_S288c)_GN=RSN1_PE=1_SV=1|||1e-51	79 kDa		true_forward_protein
356	298264-69_1_ORF1 [6]	SSTDB	3e-73	1	5	7	0.1	1	1	1	0.99	5	1	1	0	5	1	1	0	0.1	0.0341	0.0341	0	Cluster of >sp|Q9SK82|U85A1_ARATH_UDP-glycosyltransferase_85A1_OS=Arabidopsis_thaliana_GN=UGT85A1_PE=1_SV=1|||3e-73 (298264-69_1_ORF1)	55 kDa	TRUE	true_forward_protein
357	147017-201_3_ORF1	SSTDB	0	1	3	8	0.0413	1	1	0.97	1	3	2	0	1	4	3	0	1	0.0413	0.0219	0	0.0109	Cluster of >sp|Q9CAA0|COB21_ARATH_Coatomer_subunit_beta'-1_OS=Arabidopsis_thaliana_GN=At1g79990_PE=2_SV=2|||0 (147017-201_3_ORF1)	105 kDa	TRUE	true_forward_protein
358	12480-682_6_ORF2	SSTDB	6e-52	0.99	1	15	0.0621	0.98	0.99	0.98	0	1	1	1	0	5	5	5	0	0.0621	0.0621	0.0621	0	>sp|P49107|PSAN_ARATH_Photosystem_I_reaction_center_subunit_N,_chloroplastic_OS=Arabidopsis_thaliana_GN=PSAN_PE=1_SV=2|||6e-52	17 kDa		true_forward_protein
359	rr|REV_D8TKM0|REV_D8TKM0_VOLCA	VPDB	VPDB	0.95	1	9	0.00274	0.78	0.94	0.93	0.95	1	1	1	1	1	4	1	3	0.00274	0.00274	0.00274	0.00274	Putative uncharacterized protein OS=Volvox carteri GN=VOLCADRAFT_120333 PE=4 SV=1	292 kDa		wrong_decoy_protein
360	157336-184_3_ORF2 [5]	SSTDB	0	1	4	6	0.105	0.97	0	1	1	1	0	1	4	1	0	1	4	0.0833	0	0.0481	0.105	Cluster of >sp|P48386|CHS1_CAMSI_Chalcone_synthase_1_OS=Camellia_sinensis_GN=CHS1_PE=2_SV=1|||0 (157336-184_3_ORF2)	44 kDa	TRUE	true_forward_protein
361	10983-723_3_ORF2	SSTDB	5e-122	1	3	7	0.119	1	1	1	0	3	1	2	0	3	1	3	0	0.119	0.0725	0.119	0	>sp|P51418|R18A2_ARATH_60S_ribosomal_protein_L18a-2_OS=Arabidopsis_thaliana_GN=RPL18AB_PE=1_SV=2|||5e-122	23 kDa	TRUE	true_forward_protein
362	114245-232_3_ORF1	SSTDB	0	1	3	8	0.0714	1	1	1	1	1	3	2	1	1	3	3	1	0.0168	0.0714	0.0441	0.0273	>sp|Q8H107|ODO2B_ARATH_Dihydrolipoyllysine-residue_succinyltransferase_component_of_2-oxoglutarate_dehydrogenase_complex_2,_mitochondrial_OS=Arabidopsis_thaliana_GN=At4g26910_PE=1_SV=2|||0	52 kDa		true_forward_protein
363	148668-200_2_ORF1	SSTDB	0	1	3	13	0.0976	1	0.48	1	1	3	0	3	2	6	0	5	2	0.0976	0	0.0713	0.0432	>sp|Q9CA67|CHLP_ARATH_Geranylgeranyl_diphosphate_reductase,_chloroplastic_OS=Arabidopsis_thaliana_GN=CHLP_PE=1_SV=1|||0	59 kDa	TRUE	true_forward_protein
364	218604-122_4_ORF2 (+1)	SSTDB	2e-42	1	4	11	0.0842	1	1	0	0	4	3	0	0	6	5	0	0	0.0842	0.0842	0	0	>sp|Q6F358|PLA6_ORYSJ_Phospholipase_A1-II_6_OS=Oryza_sativa_subsp._japonica_GN=Os05g0574000_PE=2_SV=1|||2e-42	54 kDa		true_forward_protein
365	2388-1310_3_ORF2	SSTDB	5e-104	1	4	10	0.214	1	1	1	1	2	2	4	2	2	2	4	2	0.0779	0.0779	0.214	0.0779	>sp|P42056|VDAC2_SOLTU_Mitochondrial_outer_membrane_protein_porin_of_36_kDa_OS=Solanum_tuberosum_PE=1_SV=2|||5e-104	33 kDa		true_forward_protein
366	262818-91_4_ORF2	SSTDB	0	1	2	6	0.0373	1	0.43	1	1	2	0	2	2	2	0	2	2	0.0233	0	0.0243	0.0373	>sp|Q0VCY0|AT2A1_BOVIN_Sarcoplasmic/endoplasmic_reticulum_calcium_ATPase_1_OS=Bos_taurus_GN=ATP2A1_PE=1_SV=1|||0	118 kDa		true_forward_protein
367	280536-80_2_ORF1 (+3)	SSTDB	0	1	4	10	0.0536	1	1	0.79	1	3	2	1	4	3	2	1	4	0.0536	0.0271	0.0166	0.0536	>sp|O96935|AMP1_PLAFQ_M1_family_aminopeptidase_OS=Plasmodium_falciparum_(isolate_FcB1_/_Columbia)_PE=1_SV=2|||0	112 kDa		true_forward_protein
368	47484-369_6_ORF2	SSTDB	0	1	4	12	0.0499	1	1	1	1	4	2	2	2	5	3	2	2	0.0499	0.0292	0.0207	0.0263	>sp|Q9LD55|EIF3A_ARATH_Eukaryotic_translation_initiation_factor_3_subunit_A_OS=Arabidopsis_thaliana_GN=TIF3A1_PE=1_SV=1|||0	123 kDa		true_forward_protein
369	5730-945_5_ORF2	SSTDB	0	1	3	11	0.0248	1	1	0.75	1	3	2	0	2	4	3	0	4	0.0248	0.0237	0	0.0248	>sp|Q94502|GANAB_DICDI_Neutral_alpha-glucosidase_AB_OS=Dictyostelium_discoideum_GN=modA_PE=3_SV=1|||0	106 kDa	TRUE	true_forward_protein
370	7485-847_3_ORF2	SSTDB	0	1	6	13	0.137	1	1	0.61	1	6	2	0	4	7	2	0	4	0.137	0.0278	0	0.106	>sp|P28668|SYEP_DROME_Bifunctional_glutamate/proline--tRNA_ligase_OS=Drosophila_melanogaster_GN=Aats-glupro_PE=1_SV=2|||0	62 kDa		true_forward_protein
371	sp|Q7SIB8|PLAS_DRYCA	VPDB	VPDB	1	3	8	0.324	1	0.99	1	0.86	3	0	3	1	4	0	3	1	0.235	0	0.324	0.108	Plastocyanin OS=Dryopteris crassirhizoma GN=PETE PE=1 SV=1	11 kDa		true_forward_protein
372	18965-570_4_ORF1 (+1)	SSTDB	5e-33	1	3	12	0.117	1	0.99	1	1	3	1	3	3	3	1	4	4	0.0872	0.0272	0.0872	0.117	>sp|P19682|ROC3_NICSY_28_kDa_ribonucleoprotein,_chloroplastic_OS=Nicotiana_sylvestris_PE=1_SV=1|||5e-33	37 kDa		true_forward_protein
373	319623-58_1_ORF2	SSTDB	5e-129	1	3	7	0.0756	1	1	1	1	3	1	1	2	3	1	1	2	0.0756	0.0271	0.0271	0.0484	>sp|Q42798|C93A1_SOYBN_Cytochrome_P450_93A1_OS=Glycine_max_GN=CYP93A1_PE=2_SV=1|||5e-129	58 kDa		true_forward_protein
374	21097-543_5_ORF1	SSTDB	3e-94	1	9	30	0.66	1	1	1	1	9	3	3	7	11	3	5	11	0.66	0.333	0.405	0.556	>sp|O23755|EF2_BETVU_Elongation_factor_2_OS=Beta_vulgaris_PE=2_SV=1|||3e-94	17 kDa	TRUE	true_forward_protein
375	269478-87_2_ORF1 (+1)	SSTDB	2e-112	1	2	3	0.0615	1	0.98	1	1	1	0	2	0	1	0	2	0	0.0348	0	0.0615	0	>sp|Q9SGS4|CDSP_ARATH_Thioredoxin-like_protein_CDSP32,_chloroplastic_OS=Arabidopsis_thaliana_GN=CDSP32_PE=1_SV=1|||2e-112	41 kDa		true_forward_protein
376	18444-578_4_ORF1	SSTDB	3e-66	1	4	13	0.167	1	1	1	0.98	4	3	2	1	6	4	2	1	0.167	0.167	0.156	0.156	>sp|Q03033|EF1A_WHEAT_Elongation_factor_1-alpha_OS=Triticum_aestivum_GN=TEF1_PE=2_SV=1|||3e-66	11 kDa	TRUE	true_forward_protein
377	159715-180_4_ORF2 (+1)	SSTDB	no_acceptable_blastHit	1	2	4	0.0788	1	0.58	1	0	2	0	1	0	3	0	1	0	0.0788	0	0.0456	0	no_acceptable_match|||NA	27 kDa		true_forward_protein
378	12456-683_4_ORF2 (+1)	SSTDB	1e-51	1	4	6	0.0837	1	1	1	0.99	4	0	1	1	4	0	1	1	0.0837	0	0.069	0.069	>sp|P0C8Z0|Y8359_ORYSI_Uncharacterized_protein_OsI_027940_OS=Oryza_sativa_subsp._indica_GN=OsI_027940_PE=1_SV=2|||1e-51	23 kDa		true_forward_protein
379	212381-127_1_ORF2	SSTDB	7e-151	1	3	5	0.131	1	0.98	1	1	1	0	3	1	1	0	3	1	0.0574	0	0.131	0.0369	Cluster of >sp|Q08480|KAD2_ORYSJ_Adenylate_kinase_B_OS=Oryza_sativa_subsp._japonica_GN=ADK-B_PE=2_SV=1|||7e-151 (212381-127_1_ORF2)	27 kDa	TRUE	true_forward_protein
380	103826-244_3_ORF1 [2]	SSTDB	0	1	3	9	0.0737	1	0.5	1	1	1	0	3	3	2	0	3	4	0.0342	0	0.054	0.0737	Cluster of >sp|Q9S7B5|THRC1_ARATH_Threonine_synthase_1,_chloroplastic_OS=Arabidopsis_thaliana_GN=TS1_PE=1_SV=1|||0 (103826-244_3_ORF1)	61 kDa	TRUE	true_forward_protein
381	272341-85_2_ORF2 [3]	SSTDB	0	1	2	5	0.0413	1	0	1	1	1	0	2	2	1	0	2	2	0.0252	0	0.0413	0.0413	Cluster of >sp|Q94A40|COPA1_ARATH_Coatomer_subunit_alpha-1_OS=Arabidopsis_thaliana_GN=At1g62020_PE=1_SV=2|||0 (272341-85_2_ORF2)	137 kDa	TRUE	true_forward_protein
382	141778-205_4_ORF2 (+1)	SSTDB	2e-139	1	4	14	0.118	1	1	1	1	3	2	4	2	3	3	6	2	0.0799	0.0799	0.118	0.0799	>sp|Q8L770|CLPR3_ARATH_ATP-dependent_Clp_protease_proteolytic_subunit-related_protein_3,_chloroplastic_OS=Arabidopsis_thaliana_GN=CLPR3_PE=1_SV=1|||2e-139	39 kDa		true_forward_protein
383	175094-161_2_ORF1 (+1)	SSTDB	0	1	3	8	0.0823	1	0.57	1	1	1	0	3	3	2	0	3	3	0.0329	0	0.0658	0.0823	>sp|Q37373|NDUS1_ACACA_NADH-ubiquinone_oxidoreductase_75_kDa_subunit_OS=Acanthamoeba_castellanii_GN=NAD11_PE=3_SV=1|||0	79 kDa		true_forward_protein
384	184652-151_6_ORF1	SSTDB	0.0001	1	4	13	0.39	1	1	1	0.47	4	2	3	0	6	3	4	0	0.39	0.25	0.25	0	>sp|O76743|GLH4_CAEEL_ATP-dependent_RNA_helicase_glh-4_OS=Caenorhabditis_elegans_GN=glh-4_PE=2_SV=2|||1e-04	14 kDa		true_forward_protein
385	266782-88_3_ORF2 (+1)	SSTDB	2e-55	1	6	16	0.159	1	1	1	1	6	2	2	4	7	2	3	4	0.159	0.0441	0.115	0.115	>sp|Q42545|FTSZ1_ARATH_Cell_division_protein_FtsZ_homolog_1,_chloroplastic_OS=Arabidopsis_thaliana_GN=FTSZ1_PE=1_SV=2|||2e-55	24 kDa	TRUE	true_forward_protein
386	36369-420_5_ORF2 (+1)	SSTDB	1e-41	1	4	6	0.129	1	1	1	1	0	1	1	4	0	1	1	4	0	0.0265	0.0647	0.129	>sp|Q8LJS2|HDT1_SOYBN_Histone_deacetylase_HDT1_OS=Glycine_max_GN=HDT1_PE=2_SV=1|||1e-41	36 kDa		true_forward_protein
387	386069-28_3_ORF2 (+1)	SSTDB	0	1	3	7	0.0726	1	0.85	1	1	3	1	0	2	4	1	0	2	0.0726	0.0131	0	0.0348	>sp|Q9SB48|NCPR1_ARATH_NADPH--cytochrome_P450_reductase_1_OS=Arabidopsis_thaliana_GN=ATR1_PE=1_SV=1|||0	76 kDa		true_forward_protein
388	89363-265_4_ORF2 (+2)	SSTDB	0	1	5	16	0.153	1	1	1	0.99	5	3	4	1	7	4	4	1	0.153	0.108	0.108	0.0321	>sp|O82533|FTZ21_ARATH_Cell_division_protein_FtsZ_homolog_2-1,_chloroplastic_OS=Arabidopsis_thaliana_GN=FTSZ2-1_PE=1_SV=2|||0	53 kDa	TRUE	true_forward_protein
389	8983-789_2_ORF1	SSTDB	2e-170	1	4	23	0.171	1	1	1	1	3	3	4	4	6	5	7	5	0.141	0.141	0.171	0.171	>sp|P32289|GLNA_VIGAC_Glutamine_synthetase_nodule_isozyme_OS=Vigna_aconitifolia_PE=2_SV=1|||2e-170	29 kDa	TRUE	true_forward_protein
390	14338-639_1_ORF2	SSTDB	0	1	2	8	0.0345	1	1	1	1	1	1	1	2	2	2	1	3	0.0181	0.0181	0.0181	0.0345	>sp|Q38931|FKB62_ARATH_Peptidyl-prolyl_cis-trans_isomerase_FKBP62_OS=Arabidopsis_thaliana_GN=FKBP62_PE=1_SV=2|||0	67 kDa		true_forward_protein
391	178875-157_2_ORF2	SSTDB	0	1	3	6	0.0714	1	0.26	1	0.99	3	0	3	0	3	0	3	0	0.0714	0	0.0554	0	>sp|O22898|LACS1_ARATH_Long_chain_acyl-CoA_synthetase_1_OS=Arabidopsis_thaliana_GN=LACS1_PE=2_SV=1|||0	76 kDa		true_forward_protein
392	43550-386_2_ORF2	SSTDB	1e-112	1	3	8	0.108	1	1	1	1	2	1	3	2	2	1	3	2	0.108	0.0381	0.108	0.0635	>sp|Q94B60|CLPP4_ARATH_ATP-dependent_Clp_protease_proteolytic_subunit_4,_chloroplastic_OS=Arabidopsis_thaliana_GN=CLPP4_PE=1_SV=1|||1e-112	33 kDa		true_forward_protein
393	194450-142_3_ORF1	SSTDB	2e-166	1	2	4	0.0475	1	0.75	1	1	1	0	1	2	1	0	1	2	0.0248	0	0.0248	0.0475	>sp|Q1XDM0|ODPA_PORYE_Pyruvate_dehydrogenase_E1_component_subunit_alpha_OS=Porphyra_yezoensis_GN=pdhA_PE=3_SV=1|||2e-166	53 kDa		true_forward_protein
394	247171-101_4_ORF2	SSTDB	4e-138	1	2	4	0.0466	1	0.98	0.99	1	2	0	1	0	2	0	2	0	0.0466	0	0.0186	0	>sp|Q339X2|BGL34_ORYSJ_Beta-glucosidase_34_OS=Oryza_sativa_subsp._japonica_GN=BGLU34_PE=2_SV=1|||4e-138	60 kDa		true_forward_protein
395	152409-192_5_ORF1	SSTDB	no_acceptable_blastHit	1	7	14	0.138	1	1	1	1	7	1	3	2	8	1	3	2	0.138	0.0319	0.0829	0.0829	Cluster of no_acceptable_match|||NA (152409-192_5_ORF1)	47 kDa	TRUE	true_forward_protein
396	196342-141_2_ORF1	SSTDB	7e-07	1	2	5	0.0886	1	1	1	1	0	1	2	2	0	1	2	2	0	0.0582	0.0886	0.0582	>sp|Q8H0U5|TIC62_ARATH_Protein_TIC_62,_chloroplastic_OS=Arabidopsis_thaliana_GN=TIC62_PE=1_SV=1|||7e-07	40 kDa		true_forward_protein
397	345350-46_5_ORF2	SSTDB	0	1	2	8	0.00922	1	1	1	1	1	1	1	2	1	2	2	3	0.00922	0.00922	0.00922	0.00922	Cluster of >sp|A5PK39|TPP2_BOVIN_Tripeptidyl-peptidase_2_OS=Bos_taurus_GN=TPP2_PE=2_SV=1|||0 (345350-46_5_ORF2)	152 kDa	TRUE	true_forward_protein
398	tr|F2DY57|F2DY57_HORVD [2]	VPDB	VPDB	1	4	14	0.142	1	1	1	0.93	4	4	3	1	5	4	4	1	0.0746	0.142	0.0419	0.0189	Cluster of Predicted protein OS=Hordeum vulgare var. distichum PE=2 SV=1 (tr|F2DY57|F2DY57_HORVD)	51 kDa	TRUE	true_forward_protein
399	1-12177_3_ORF3	SSTDB	2e-79	1	2	6	0.154	1	1	1	0	2	1	1	0	3	1	2	0	0.154	0.0617	0.0617	0	>sp|Q85FL4|ATPE_ADICA_ATP_synthase_epsilon_chain,_chloroplastic_OS=Adiantum_capillus-veneris_GN=atpE_PE=2_SV=2|||2e-79	18 kDa		true_forward_protein
400	12129-692_4_ORF2	SSTDB	4e-126	1	5	13	0.234	1	1	1	0	5	2	3	0	6	2	5	0	0.234	0.125	0.203	0	>sp|P27489|CB23_SOLLC_Chlorophyll_a-b_binding_protein_13,_chloroplastic_OS=Solanum_lycopersicum_GN=CAB13_PE=1_SV=1|||4e-126	28 kDa		true_forward_protein
401	211495-128_1_ORF2	SSTDB	8e-114	1	4	9	0.217	1	1	1	0	2	1	4	0	3	1	5	0	0.131	0.0808	0.217	0	>sp|Q8LJU5|RS7_ORYSJ_40S_ribosomal_protein_S7_OS=Oryza_sativa_subsp._japonica_GN=RPS7_PE=2_SV=2|||8e-114	23 kDa		true_forward_protein
402	286347-76_3_ORF1	SSTDB	2e-83	1	4	12	0.139	1	1	1	1	4	2	3	1	5	2	4	1	0.139	0.12	0.12	0.0865	>sp|Q9M2Z4|MSBP2_ARATH_Membrane_steroid-binding_protein_2_OS=Arabidopsis_thaliana_GN=MSBP2_PE=1_SV=1|||2e-83	23 kDa		true_forward_protein
403	995-1674_3_ORF2	SSTDB	1e-06	1	3	10	0.156	1	0.96	1	1	3	0	1	3	5	0	1	4	0.156	0	0.0441	0.121	>sp|Q7JX57|U466_DROME_UPF0466_protein_CG17680,_mitochondrial_OS=Drosophila_melanogaster_GN=CG17680_PE=3_SV=1|||1e-06	38 kDa		true_forward_protein
404	33137-439_6_ORF2	SSTDB	0	1	3	7	0.0758	1	1	0.69	1	2	3	0	2	2	3	0	2	0.0579	0.0758	0	0.0419	>sp|O48917|SQD1_ARATH_UDP-sulfoquinovose_synthase,_chloroplastic_OS=Arabidopsis_thaliana_GN=SQD1_PE=1_SV=1|||0	55 kDa		true_forward_protein
405	14509-636_6_ORF1 (+2)	SSTDB	0	1	2	8	0.0365	1	0.96	1	1	2	1	2	2	3	1	2	2	0.0365	0.019	0.0365	0.0365	>sp|Q9SKY8|HSP7H_ARATH_Heat_shock_70_kDa_protein_8_OS=Arabidopsis_thaliana_GN=HSP70-8_PE=2_SV=1|||0	67 kDa		true_forward_protein
406	195366-142_1_ORF2 (+1)	SSTDB	8e-25	1	3	11	0.0376	1	0	1	1	2	0	3	3	3	0	4	4	0.0257	0	0.0376	0.0366	>sp|Q1XDE2|RR1_PORYE_30S_ribosomal_protein_S1,_chloroplastic_OS=Porphyra_yezoensis_GN=rps1_PE=3_SV=2|||8e-25	110 kDa		true_forward_protein
407	156331-186_3_ORF2 (+2)	SSTDB	2e-61	1	3	8	0.116	1	1	1	0	3	1	1	0	5	1	2	0	0.116	0.0622	0.0622	0	>sp|Q9ZWR1|CFI_CITSI_Chalcone--flavonone_isomerase_OS=Citrus_sinensis_GN=CHI_PE=2_SV=1|||2e-61	26 kDa		true_forward_protein
408	sp|A2T384|PSAC_ANGEV (+4)	VPDB	VPDB	1	3	11	0.296	1	1	1	0	3	1	3	0	6	1	4	0	0.296	0.185	0.296	0	Photosystem I iron-sulfur center OS=Angiopteris evecta GN=psaC PE=3 SV=1	9 kDa		true_forward_protein
409	72587-296_2_ORF2	SSTDB	4e-135	1	3	8	0.0694	1	1	1	1	2	1	3	2	2	1	3	2	0.0694	0.0379	0.0694	0.0379	>sp|Q8LB10|CLPR4_ARATH_ATP-dependent_Clp_protease_proteolytic_subunit-related_protein_4,_chloroplastic_OS=Arabidopsis_thaliana_GN=CLPR4_PE=1_SV=1|||4e-135	35 kDa		true_forward_protein
410	122089-223_6_ORF2 (+3)	SSTDB	3e-87	1	2	6	0.049	1	1	1	0.54	2	2	2	0	2	2	2	0	0.049	0.049	0.049	0	>sp|Q4PSY2|SCP32_ARATH_Serine_carboxypeptidase-like_32_OS=Arabidopsis_thaliana_GN=SCPL32_PE=2_SV=1|||3e-87	43 kDa		true_forward_protein
411	262435-91_2_ORF2	SSTDB	3e-32	1	3	12	0.087	1	1	1	1	3	3	3	1	4	3	4	1	0.0435	0.087	0.0435	0.0435	>sp|P28644|ROC1_SPIOL_28_kDa_ribonucleoprotein,_chloroplastic_OS=Spinacia_oleracea_PE=1_SV=1|||3e-32	34 kDa		true_forward_protein
412	16899-601_5_ORF2 (+1)	SSTDB	3e-09	1	1	2	0.0643	1	0.45	1	0.88	1	0	1	0	1	0	1	0	0.0643	0	0.0643	0	>sp|Q9LUV2|POP3_ARATH_Probable_protein_Pop3_OS=Arabidopsis_thaliana_GN=At3g17210_PE=1_SV=1|||3e-09	31 kDa		true_forward_protein
413	264767-90_1_ORF2 [2]	SSTDB	0	1	4	11	0.0677	1	0.99	1	1	4	1	2	1	5	2	3	1	0.0677	0.0224	0.0418	0.0219	Cluster of >sp|Q944A7|Y4523_ARATH_Probable_serine/threonine-protein_kinase_At4g35230_OS=Arabidopsis_thaliana_GN=At4g35230_PE=1_SV=1|||0 (264767-90_1_ORF2)	57 kDa	TRUE	true_forward_protein
414	tr|Q00U42|Q00U42_OSTTA	VPDB	VPDB	0.99	1	7	0.00938	0.99	0.93	0.98	0.98	1	1	1	1	2	1	2	2	0.00938	0.00938	0.00938	0.00938	Novel protein (ISS) (Fragment) OS=Ostreococcus tauri GN=Ot16g02080 PE=4 SV=1	93 kDa		true_forward_protein
415	317419-59_6_ORF2 [2]	SSTDB	0	1	5	8	0.156	1	1	1	0.56	2	5	1	0	2	5	1	0	0.0554	0.156	0.032	0	Cluster of >sp|Q94CD1|HHT1_ARATH_Omega-hydroxypalmitate_O-feruloyl_transferase_OS=Arabidopsis_thaliana_GN=HHT1_PE=1_SV=1|||0 (317419-59_6_ORF2)	52 kDa	TRUE	true_forward_protein
416	58787-330_2_ORF2	SSTDB	0	1	2	4	0.027	0.98	0.54	1	1	1	0	2	1	1	0	2	1	0.027	0	0.0265	0.0265	Cluster of >sp|Q9M0F9|K6PF1_ARATH_6-phosphofructokinase_1_OS=Arabidopsis_thaliana_GN=PFK1_PE=1_SV=1|||0 (58787-330_2_ORF2)	65 kDa	TRUE	true_forward_protein
417	342970-47_2_ORF1	SSTDB	6e-66	1	3	10	0.258	1	1	1	0	3	1	1	0	6	2	2	0	0.258	0.0542	0.0542	0	Cluster of >sp|C4XGC2|WRBA_DESMR_Flavoprotein_WrbA_OS=Desulfovibrio_magneticus_(strain_ATCC_700980_/_DSM_13731_/_RS-1)_GN=wrbA_PE=3_SV=1|||6e-66 (342970-47_2_ORF1)	24 kDa	TRUE	true_forward_protein
418	190461-146_6_ORF1 [4]	SSTDB	9e-145	1	4	4	0.143	1	0	1	0	0	0	4	0	0	0	4	0	0	0	0.143	0	Cluster of >sp|Q9SCM3|RS24_ARATH_40S_ribosomal_protein_S2-4_OS=Arabidopsis_thaliana_GN=RPS2D_PE=2_SV=1|||9e-145 (190461-146_6_ORF1)	30 kDa	TRUE	true_forward_protein
419	117275-229_1_ORF1	SSTDB	3e-77	1	5	9	0.27	1	0	1	0	5	0	3	0	6	0	3	0	0.27	0	0.208	0	>sp|P49215|RS17_SOLLC_40S_ribosomal_protein_S17_OS=Solanum_lycopersicum_GN=RPS17_PE=2_SV=3|||3e-77	20 kDa	TRUE	true_forward_protein
420	15355-624_5_ORF2	SSTDB	1e-88	1	4	8	0.12	1	1	0	0.79	3	4	0	1	3	4	0	1	0.0929	0.12	0	0.0318	>sp|O34559|URHG2_BACSU_Unsaturated_rhamnogalacturonyl_hydrolase_YteR_OS=Bacillus_subtilis_(strain_168)_GN=yteR_PE=1_SV=1|||1e-88	46 kDa		true_forward_protein
421	154235-189_3_ORF2 (+1)	SSTDB	3e-82	1	4	12	0.195	1	1	1	1	3	3	4	2	3	3	4	2	0.19	0.195	0.19	0.127	>sp|Q9M612|NACA_PINTA_Nascent_polypeptide-associated_complex_subunit_alpha-like_protein_OS=Pinus_taeda_PE=2_SV=1|||3e-82	24 kDa		true_forward_protein
422	2873-1234_6_ORF2	SSTDB	2e-70	1	6	12	0.161	1	1	1	1	1	2	3	6	1	2	3	6	0.0415	0.061	0.117	0.161	>sp|P71019|FABD_BACSU_Malonyl_CoA-acyl_carrier_protein_transacylase_OS=Bacillus_subtilis_(strain_168)_GN=fabD_PE=3_SV=2|||2e-70	44 kDa		true_forward_protein
423	4767-1015_1_ORF1	SSTDB	2e-175	1	3	9	0.146	1	1	0.98	1	3	2	1	3	3	2	1	3	0.123	0.08	0.0229	0.146	>sp|Q76MX2|CAS1_SOLTU_Bifunctional_L-3-cyanoalanine_synthase/cysteine_synthase_1,_mitochondrial_OS=Solanum_tuberosum_GN=PCAS-1_PE=1_SV=1|||2e-175	38 kDa		true_forward_protein
424	88715-266_1_ORF2 (+1)	SSTDB	0	1	4	11	0.0759	1	0.98	1	1	4	2	2	2	5	2	2	2	0.0759	0.0309	0.0366	0.0591	>sp|O82802|SIR1_TOBAC_Sulfite_reductase_1_[ferredoxin],_chloroplastic_OS=Nicotiana_tabacum_GN=SIR1_PE=1_SV=1|||0	80 kDa	TRUE	true_forward_protein
425	93086-259_4_ORF1 (+11)	SSTDB	0	1	4	10	0.133	1	1	1	1	1	1	4	1	2	2	5	1	0.0413	0.0413	0.133	0.0413	>sp|Q9LT08|PSDE_ARATH_26S_proteasome_non-ATPase_regulatory_subunit_14_OS=Arabidopsis_thaliana_GN=RPN11_PE=2_SV=1|||0	35 kDa		true_forward_protein
426	27503-481_2_ORF2	SSTDB	1e-55	1	3	7	0.345	1	0.91	1	0	3	1	1	0	4	2	1	0	0.345	0.138	0.138	0	>sp|O80929|RL361_ARATH_60S_ribosomal_protein_L36-1_OS=Arabidopsis_thaliana_GN=RPL36A_PE=2_SV=1|||1e-55	13 kDa		true_forward_protein
427	13620-656_6_ORF2	SSTDB	0	1	3	8	0.0903	1	1	1	1	1	2	1	3	1	3	1	3	0.0368	0.0435	0.0368	0.0903	>sp|Q9SYM5|RHM1_ARATH_Probable_rhamnose_biosynthetic_enzyme_1_OS=Arabidopsis_thaliana_GN=RHM1_PE=1_SV=1|||0	34 kDa		true_forward_protein
428	139931-207_5_ORF1	SSTDB	1e-95	1	3	7	0.13	1	0.35	1	1	1	0	3	2	2	0	3	2	0.0698	0	0.13	0.11	>sp|O04603|RK5_ARATH_50S_ribosomal_protein_L5,_chloroplastic_OS=Arabidopsis_thaliana_GN=RPL5_PE=1_SV=1|||1e-95	32 kDa		true_forward_protein
429	234337-110_2_ORF2	SSTDB	2e-163	1	3	7	0.0957	1	1	1	0.52	3	1	1	0	5	1	1	0	0.0957	0.0432	0.0247	0	>sp|P28475|S6PD_MALDO_NADP-dependent_D-sorbitol-6-phosphate_dehydrogenase_OS=Malus_domestica_GN=S6PDH_PE=2_SV=1|||2e-163	37 kDa		true_forward_protein
430	95461-256_2_ORF1	SSTDB	3e-47	1	3	10	0.326	1	0.99	1	1	3	1	1	2	4	1	2	3	0.326	0.151	0.174	0.198	>sp|P29409|PGKH_SPIOL_Phosphoglycerate_kinase,_chloroplastic_(Fragment)_OS=Spinacia_oleracea_PE=2_SV=2|||3e-47	10 kDa	TRUE	true_forward_protein
431	236736-109_2_ORF1	SSTDB	0	1	2	10	0.0646	1	1	0.51	0.95	2	2	0	1	6	3	0	1	0.0646	0.0646	0	0.0285	>sp|Q9LXS7|CISY1_ARATH_Citrate_synthase_1,_peroxisomal_OS=Arabidopsis_thaliana_GN=CSY1_PE=2_SV=1|||0	58 kDa		true_forward_protein
432	tr|A9RPJ4|A9RPJ4_PHYPA	VPDB	VPDB	1	6	37	0.0804	1	1	1	1	6	5	6	5	12	10	9	6	0.0733	0.0733	0.0804	0.0733	Phosphoribulokinase OS=Physcomitrella patens subsp. patens GN=PHYPADRAFT_62365 PE=3 SV=1	46 kDa	TRUE	true_forward_protein
433	10107-750_2_ORF2 (+1)	SSTDB	0	1	2	4	0.0337	1	1	1	0.97	2	2	0	0	2	2	0	0	0.0169	0.0337	0	0	>sp|Q2NKZ1|TCPH_BOVIN_T-complex_protein_1_subunit_eta_OS=Bos_taurus_GN=CCT7_PE=1_SV=1|||0	64 kDa		true_forward_protein
434	tr|A9NKT9|A9NKT9_PICSI	VPDB	VPDB	1	3	14	0.0648	1	1	1	1	3	2	2	3	4	4	3	3	0.0648	0.0648	0.0648	0.0648	Cluster of Putative uncharacterized protein OS=Picea sitchensis PE=2 SV=1 (tr|A9NKT9|A9NKT9_PICSI)	42 kDa	TRUE	true_forward_protein
435	ZZ_FGCZCont0123 (+1)	VPDB	VPDB	1	1	6	0	0	1	1	1	0	1	1	1	0	2	1	3	0	0	0	0	sp|CAS1_BOVIN|	?		true_forward_protein
436	REV_160360-179_1_ORF1 (+1)	SSTDB	problem	0.95	1	2	0.0973	0.67	0.62	0.95	0.84	0	0	1	1	0	0	1	1	0	0	0.0973	0.0973	REV_160360-179_1_ORF1	13 kDa		wrong_decoy_protein
437	5101-990_2_ORF1 [3]	SSTDB	3e-145	1	3	5	0.105	1	0.5	1	0.8	1	0	3	1	1	0	3	1	0.048	0	0.105	0.048	Cluster of >sp|Q9FJA6|RS33_ARATH_40S_ribosomal_protein_S3-3_OS=Arabidopsis_thaliana_GN=RPS3C_PE=1_SV=1|||3e-145 (5101-990_2_ORF1)	26 kDa	TRUE	true_forward_protein
438	81796-278_4_ORF2 [3]	SSTDB	3e-109	1	5	10	0.5	1	0	1	0	5	0	3	0	5	0	5	0	0.101	0	0.5	0	Cluster of >sp|Q8LAH8|NDK4_ARATH_Nucleoside_diphosphate_kinase_IV,_chloroplastic/mitochondrial_OS=Arabidopsis_thaliana_GN=NDK4_PE=1_SV=2|||3e-109 (81796-278_4_ORF2)	28 kDa	TRUE	true_forward_protein
439	102670-246_5_ORF2 (+4)	SSTDB	0	1	4	7	0.0479	1	0	1	0.75	3	0	4	0	3	0	4	0	0.0424	0	0.0479	0	>sp|O50314|BCHH_CHLP8_Magnesium-chelatase_subunit_H_OS=Chlorobaculum_parvum_(strain_NCIB_8327)_GN=bchH_PE=3_SV=2|||0	159 kDa		true_forward_protein
440	164534-174_5_ORF2	SSTDB	6e-32	1	3	5	0.13	1	0.95	1	1	2	0	3	0	2	0	3	0	0.0925	0	0.13	0	>sp|Q7Z9I4|YCP6_SCHPO_Uncharacterized_oxidoreductase_C663.06c_OS=Schizosaccharomyces_pombe_(strain_972_/_ATCC_24843)_GN=SPCC663.06c_PE=2_SV=1|||6e-32	32 kDa		true_forward_protein
441	201591-136_1_ORF2	SSTDB	2e-70	1	5	14	0.107	1	1	1	1	5	1	4	1	6	1	6	1	0.107	0.0346	0.0749	0.0346	>sp|Q8VZ95|VAP11_ARATH_Vesicle-associated_protein_1-1_OS=Arabidopsis_thaliana_GN=PVA11_PE=1_SV=1|||2e-70	38 kDa		true_forward_protein
442	21899-533_1_ORF2 (+1)	SSTDB	2e-68	1	4	5	0.265	1	0	1	0.16	4	0	1	0	4	0	1	0	0.265	0	0.071	0	>sp|P51419|RL273_ARATH_60S_ribosomal_protein_L27-3_OS=Arabidopsis_thaliana_GN=RPL27C_PE=2_SV=2|||2e-68	18 kDa		true_forward_protein
443	30007-462_3_ORF2	SSTDB	5e-06	1	5	12	0.157	1	1	1	0	2	2	5	0	4	2	6	0	0.0692	0.0692	0.157	0	>sp|Q10155|RNZ1_SCHPO_Probable_ribonuclease_Z_1_OS=Schizosaccharomyces_pombe_(strain_972_/_ATCC_24843)_GN=SPAC1D4.10_PE=2_SV=1|||5e-06	18 kDa		true_forward_protein
444	408592-20_6_ORF2 (+1)	SSTDB	0	1	3	4	0.0364	0.98	0.14	1	1	0	0	1	3	0	0	1	3	0	0	0.00675	0.0364	>sp|F4J5S1|CLU_ARATH_Clustered_mitochondria_protein_OS=Arabidopsis_thaliana_GN=FMT_PE=2_SV=1|||0	162 kDa		true_forward_protein
445	250817-99_2_ORF2	SSTDB	6e-51	1	4	10	0.132	1	1	1	1	2	1	4	3	2	1	4	3	0.0646	0.0646	0.132	0.102	>sp|P95649|CBBY_RHOSH_Protein_CbbY_OS=Rhodobacter_sphaeroides_GN=cbbY_PE=3_SV=1|||6e-51	35 kDa		true_forward_protein
446	64100-316_1_ORF1 (+1)	SSTDB	0	1	3	9	0.0773	1	1	0.94	1	3	1	1	3	4	1	1	3	0.0773	0.0215	0.0236	0.0773	>sp|O82662|SUCB_ARATH_Succinyl-CoA_ligase_[ADP-forming]_subunit_beta,_mitochondrial_OS=Arabidopsis_thaliana_GN=At2g20420_PE=1_SV=1|||0	50 kDa		true_forward_protein
447	ZZ_FGCZCont0024 (+1)	VPDB	VPDB	1	5	53	0	0.09	1	0.1	1	2	5	2	4	8	18	10	17	0	0	0	0	gi|547753|sp|P19013| K2C4_HUMAN KERATIN, TYPE II CYTOSKELETAL 4 (CYTOK	?	TRUE	true_forward_protein
448	183718-152_6_ORF1 (+22)	SSTDB	9e-40	1	2	6	0.0417	1	0.54	1	1	1	0	2	2	1	0	2	3	0.0144	0	0.0417	0.0316	>sp|Q7TP47|HNRPQ_RAT_Heterogeneous_nuclear_ribonucleoprotein_Q_OS=Rattus_norvegicus_GN=Syncrip_PE=2_SV=1|||9e-40	76 kDa		true_forward_protein
449	272418-85_1_ORF2	SSTDB	7e-96	1	2	8	0.133	0.98	1	1	1	1	1	1	2	3	1	1	3	0.0841	0.0841	0.0841	0.133	>sp|P22242|DRPE_CRAPL_Desiccation-related_protein_PCC13-62_OS=Craterostigma_plantagineum_PE=2_SV=1|||7e-96	36 kDa		true_forward_protein
450	152971-191_2_ORF2 (+2)	SSTDB	0	1	2	6	0.0673	1	0.93	1	0.98	2	1	1	0	3	1	2	0	0.0673	0.0277	0.0277	0	>sp|Q9SIE1|PAT_ARATH_Bifunctional_aspartate_aminotransferase_and_glutamate/aspartate-prephenate_aminotransferase_OS=Arabidopsis_thaliana_GN=PAT_PE=1_SV=2|||0	55 kDa		true_forward_protein
451	94326-258_3_ORF2	SSTDB	no_acceptable_blastHit	1	2	5	0.189	1	1	1	0	2	1	1	0	3	1	1	0	0.189	0.0573	0.0573	0	no_acceptable_match|||NA	24 kDa		true_forward_protein
452	6451-902_1_ORF2	SSTDB	1e-95	1	3	9	0.117	1	0.99	1	0.3	2	1	3	0	2	1	6	0	0.107	0.0619	0.117	0	>sp|P31165|RK15_PEA_50S_ribosomal_protein_L15,_chloroplastic_(Fragment)_OS=Pisum_sativum_GN=RPL15_PE=2_SV=1|||1e-95	31 kDa		true_forward_protein
453	172805-164_1_ORF2	SSTDB	9e-38	1	2	4	0.0931	0.99	0.85	1	0.99	1	0	2	1	1	0	2	1	0.0486	0	0.0931	0.0445	>sp|P31170|HS25P_ARATH_25.3_kDa_heat_shock_protein,_chloroplastic_OS=Arabidopsis_thaliana_GN=HSP25.3_PE=2_SV=1|||9e-38	27 kDa		true_forward_protein
454	306537-65_4_ORF1	SSTDB	1e-106	1	2	6	0.16	1	0	1	1	2	0	2	2	2	0	2	2	0.101	0	0.16	0.101	>sp|O50008|METE_ARATH_5-methyltetrahydropteroyltriglutamate--homocysteine_methyltransferase_OS=Arabidopsis_thaliana_GN=CIMS_PE=1_SV=1|||1e-106	19 kDa	TRUE	true_forward_protein
455	2376-1312_3_ORF1 (+1)	SSTDB	5e-147	1	1	5	0.049	1	1	1	0	1	1	1	0	2	1	2	0	0.049	0.049	0.049	0	>sp|Q9S834|CLPP5_ARATH_ATP-dependent_Clp_protease_proteolytic_subunit_5,_chloroplastic_OS=Arabidopsis_thaliana_GN=CLPP5_PE=1_SV=1|||5e-147	38 kDa	TRUE	true_forward_protein
456	tr|A5B4B5|A5B4B5_VITVI (+1)	VPDB	VPDB	0.99	2	19	0.0363	0.99	0.99	0.99	0.99	2	1	2	2	5	4	5	5	0.0363	0.019	0.0363	0.0363	Putative uncharacterized protein OS=Vitis vinifera GN=VITISV_031740 PE=3 SV=1	62 kDa	TRUE	true_forward_protein
457	5816-941_6_ORF2	SSTDB	9e-93	1	2	5	0.158	1	0.47	1	0	2	0	2	0	3	0	2	0	0.158	0	0.158	0	Cluster of >sp|P19951|RS142_MAIZE_40S_ribosomal_protein_S14_OS=Zea_mays_PE=3_SV=1|||9e-93 (5816-941_6_ORF2)	19 kDa	TRUE	true_forward_protein
458	11865-700_2_ORF2 (+1)	SSTDB	1e-100	1	5	10	0.288	1	0	1	0	5	0	3	0	6	0	4	0	0.288	0	0.204	0	>sp|Q9MAP3|RK11_ARATH_50S_ribosomal_protein_L11,_chloroplastic_OS=Arabidopsis_thaliana_GN=RPL11_PE=1_SV=1|||1e-100	24 kDa		true_forward_protein
459	178740-157_3_ORF2	SSTDB	2e-43	1	5	6	0.43	1	0	1	0	5	0	1	0	5	0	1	0	0.43	0	0.128	0	>sp|Q9ZV24|OP161_ARATH_Outer_envelope_pore_protein_16-1,_chloroplastic_OS=Arabidopsis_thaliana_GN=OEP161_PE=1_SV=1|||2e-43	16 kDa		true_forward_protein
460	213962-126_2_ORF2 (+1)	SSTDB	4e-160	1	4	6	0.153	1	0.78	0.3	1	4	0	0	1	5	0	0	1	0.153	0	0	0.0327	>sp|Q9ZUC1|QORL_ARATH_Quinone_oxidoreductase-like_protein_At1g23740,_chloroplastic_OS=Arabidopsis_thaliana_GN=At1g23740_PE=1_SV=2|||4e-160	42 kDa		true_forward_protein
461	35199-427_6_ORF2	SSTDB	0	1	3	6	0.0646	1	0	1	1	1	0	3	1	1	0	4	1	0.0237	0	0.0646	0.0237	>sp|F4K0E8|ISPG_ARATH_4-hydroxy-3-methylbut-2-en-1-yl_diphosphate_synthase,_chloroplastic_OS=Arabidopsis_thaliana_GN=ISPG_PE=1_SV=1|||0	84 kDa		true_forward_protein
462	80360-281_6_ORF2	SSTDB	1e-156	1	4	11	0.217	1	1	1	1	4	3	2	2	4	3	2	2	0.217	0.174	0.119	0.119	>sp|Q9M060|IF62_ARATH_Eukaryotic_translation_initiation_factor_6-2_OS=Arabidopsis_thaliana_GN=EIF6-2_PE=2_SV=1|||1e-156	28 kDa		true_forward_protein
463	91319-262_1_ORF2	SSTDB	3e-06	1	4	11	0.197	1	1	0.98	1	4	3	1	3	4	3	1	3	0.197	0.197	0.083	0.197	>sp|P61699|SYA_CORDI_Alanine--tRNA_ligase_OS=Corynebacterium_diphtheriae_(strain_ATCC_700971_/_NCTC_13129_/_Biotype_gravis)_GN=alaS_PE=3_SV=1|||3e-06	24 kDa		true_forward_protein
464	213367-126_2_ORF2	SSTDB	3e-158	1	3	7	0.0625	1	0.65	0.89	1	2	0	1	3	2	0	2	3	0.0404	0	0.0239	0.0625	>sp|Q8S9L5|TIG_ARATH_Trigger_factor-like_protein_TIG_OS=Arabidopsis_thaliana_GN=TIG_PE=2_SV=1|||3e-158	61 kDa		true_forward_protein
465	326729-54_1_ORF2	SSTDB	4e-160	1	3	9	0.134	1	1	1	0.51	2	2	3	0	2	3	4	0	0.0939	0.0975	0.134	0	>sp|P52427|PSA4_SPIOL_Proteasome_subunit_alpha_type-4_OS=Spinacia_oleracea_GN=PAC1_PE=2_SV=1|||4e-160	31 kDa	TRUE	true_forward_protein
466	170904-166_2_ORF1	SSTDB	1e-90	1	3	10	0.122	1	1	1	1	3	1	3	3	3	1	3	3	0.112	0.0453	0.122	0.112	>sp|P08110|ENPL_CHICK_Endoplasmin_OS=Gallus_gallus_GN=HSP90B1_PE=1_SV=1|||1e-90	46 kDa	TRUE	true_forward_protein
467	231314-112_2_ORF2 (+1)	SSTDB	0	1	3	10	0.0753	1	0.98	1	1	2	1	3	2	4	1	3	2	0.0494	0.0212	0.0753	0.0494	>sp|Q93Z70|ARGC_ARATH_Probable_N-acetyl-gamma-glutamyl-phosphate_reductase,_chloroplastic_OS=Arabidopsis_thaliana_GN=At2g19940_PE=1_SV=2|||0	46 kDa		true_forward_protein
468	13272-664_2_ORF2 (+2)	SSTDB	4e-52	1	3	5	0.0519	1	0.83	1	1	3	1	1	0	3	1	1	0	0.0519	0.0184	0.0184	0	>sp|Q4KLU2|PRP39_XENLA_Pre-mRNA-processing_factor_39_OS=Xenopus_laevis_GN=prpf39_PE=2_SV=1|||4e-52	68 kDa		true_forward_protein
469	91216-262_1_ORF1	SSTDB	4e-81	1	3	11	0.132	1	1	1	0.99	2	3	1	1	5	3	2	1	0.0547	0.132	0.0386	0.0386	>sp|A1XBB7|IN21B_ORYSI_Protein_IN2-1_homolog_B_OS=Oryza_sativa_subsp._indica_GN=GSTZ5_PE=1_SV=1|||4e-81	34 kDa		true_forward_protein
470	183166-153_6_ORF2	SSTDB	3e-06	1	2	7	0.0809	1	1	0.52	0.51	2	2	0	0	4	3	0	0	0.0441	0.0809	0	0	>sp|Q1I3S8|UBIB_PSEE4_Probable_ubiquinone_biosynthesis_protein_UbiB_OS=Pseudomonas_entomophila_(strain_L48)_GN=ubiB_PE=3_SV=1|||3e-06	30 kDa		true_forward_protein
471	16789-603_2_ORF2	SSTDB	7e-160	1	3	12	0.104	1	0.99	1	1	2	1	3	1	3	1	5	3	0.064	0.064	0.104	0.064	>sp|Q7XLR1|PIP26_ORYSJ_Probable_aquaporin_PIP2-6_OS=Oryza_sativa_subsp._japonica_GN=PIP2-6_PE=2_SV=2|||7e-160	32 kDa	TRUE	true_forward_protein
472	108940-238_6_ORF2	SSTDB	1e-157	1	2	2	0.0931	1	0	1	0.74	0	0	2	0	0	0	2	0	0	0	0.0931	0	>sp|Q42262|RS3A2_ARATH_40S_ribosomal_protein_S3a-2_OS=Arabidopsis_thaliana_GN=RPS3AB_PE=2_SV=3|||1e-157	33 kDa		true_forward_protein
473	341057-47_3_ORF1	SSTDB	4e-148	1	1	1	0.118	1	0.98	1	0.98	1	0	0	0	1	0	0	0	0.118	0	0	0	>sp|Q9FE01|APX2_ORYSJ_L-ascorbate_peroxidase_2,_cytosolic_OS=Oryza_sativa_subsp._japonica_GN=APX2_PE=1_SV=1|||4e-148	28 kDa		true_forward_protein
474	tr|A5B1P3|A5B1P3_VITVI (+2)	VPDB	VPDB	1	1	6	0.0842	1	1	1	0	1	1	1	0	4	1	1	0	0.0842	0.0842	0.0842	0	Putative uncharacterized protein OS=Vitis vinifera GN=VITISV_025619 PE=4 SV=1	30 kDa		true_forward_protein
475	tr|B9SN32|B9SN32_RICCO	VPDB	VPDB	1	3	6	0.0576	0.99	0.95	1	1	1	0	2	3	1	0	2	3	0.0175	0	0.0576	0.0576	Chaperonin-60kD, ch60, putative OS=Ricinus communis GN=RCOM_0311770 PE=3 SV=1	61 kDa	TRUE	true_forward_protein
476	225352-117_1_ORF2 [2]	SSTDB	0	1	3	11	0.111	1	0.99	1	1	3	1	1	2	4	3	2	2	0.111	0.0377	0.0377	0.0836	Cluster of >sp|A2Z7B3|GME1_ORYSI_GDP-mannose_3,5-epimerase_1_OS=Oryza_sativa_subsp._indica_GN=OsI_032456_PE=2_SV=1|||0 (225352-117_1_ORF2)	48 kDa	TRUE	true_forward_protein
477	221097-120_6_ORF1 [2]	SSTDB	6e-26	1	4	12	0.146	1	1	1	0	4	2	3	0	7	2	3	0	0.146	0.128	0.132	0	Cluster of >sp|Q5N376|Y1054_SYNP6_Nucleoid-associated_protein_syc1054_d_OS=Synechococcus_sp._(strain_ATCC_27144_/_PCC_6301_/_SAUG_1402/1)_GN=syc1054_d_PE=3_SV=1|||6e-26 (221097-120_6_ORF1)	24 kDa	TRUE	true_forward_protein
478	21764-535_5_ORF2 [2]	SSTDB	7e-57	1	3	5	0.131	1	0	0.99	0	3	0	2	0	3	0	2	0	0.131	0	0.0686	0	Cluster of >sp|P20143|PSAH_HORVU_Photosystem_I_reaction_center_subunit_VI,_chloroplastic_OS=Hordeum_vulgare_GN=PSAH_PE=1_SV=1|||7e-57 (21764-535_5_ORF2)	19 kDa	TRUE	true_forward_protein
479	132367-213_5_ORF2	SSTDB	0	1	4	6	0.0788	1	0	1	1	1	0	1	4	1	0	1	4	0.0158	0	0.0184	0.0788	>sp|Q93Y07|SFR2_ARATH_Beta-glucosidase-like_SFR2,_chloroplastic_OS=Arabidopsis_thaliana_GN=SFR2_PE=1_SV=1|||0	87 kDa		true_forward_protein
480	260531-93_3_ORF2	SSTDB	0	1	4	9	0.108	1	0.99	1	1	2	1	4	1	2	1	5	1	0.0542	0.0262	0.108	0.0262	>sp|Q9Y2X3|NOP58_HUMAN_Nucleolar_protein_58_OS=Homo_sapiens_GN=NOP58_PE=1_SV=1|||0	63 kDa		true_forward_protein
481	311663-62_4_ORF2 (+3)	SSTDB	1e-157	1	5	14	0.0868	1	0.23	1	1	5	1	3	4	6	1	3	4	0.0868	0.0304	0.0629	0.0629	>sp|P29344|RR1_SPIOL_30S_ribosomal_protein_S1,_chloroplastic_OS=Spinacia_oleracea_GN=RPS1_PE=1_SV=1|||1e-157	49 kDa	TRUE	true_forward_protein
482	97071-254_4_ORF1	SSTDB	no_acceptable_blastHit	1	2	5	0.0827	1	1	1	0	2	1	1	0	3	1	1	0	0.0827	0.0396	0.0432	0	no_acceptable_match|||NA	31 kDa		true_forward_protein
483	70974-299_4_ORF2 (+2)	SSTDB	1e-06	1	2	8	0.0966	1	1	0.99	1	2	2	1	1	3	3	1	1	0.0966	0.0966	0.0483	0.0483	>sp|Q54TC5|MAFL2_DICDI_Maf-like_protein_DDB_G0281937_OS=Dictyostelium_discoideum_GN=DDB_G0281937_PE=3_SV=1|||1e-06	33 kDa		true_forward_protein
484	371817-35_2_ORF2	SSTDB	2e-25	1	2	10	0.0728	1	1	1	1	2	1	2	1	3	2	3	2	0.0728	0.038	0.0728	0.038	>sp|Q6P7K0|CMBL_XENTR_Carboxymethylenebutenolidase_homolog_OS=Xenopus_tropicalis_GN=cmbl_PE=2_SV=1|||2e-25	35 kDa		true_forward_protein
485	167954-169_4_ORF1	SSTDB	no_acceptable_blastHit	1	4	9	0.074	1	0.95	0	1	4	1	0	2	6	1	0	2	0.0576	0.0197	0	0.074	no_acceptable_match|||NA	68 kDa		true_forward_protein
486	tr|Q0PW29|Q0PW29_GOSHI (+1)	VPDB	VPDB	1	3	7	0.0362	1	1	1	0.92	2	3	1	0	2	4	1	0	0.0362	0.0362	0.0279	0	GRP-like protein 2 OS=Gossypium hirsutum GN=GRPL2 PE=2 SV=1	41 kDa	TRUE	true_forward_protein
487	tr|C1N789|C1N789_MICPC	VPDB	VPDB	1	2	9	0.0687	1	1	1	1	2	2	1	2	3	2	2	2	0.0494	0.0687	0.0258	0.0494	Predicted protein OS=Micromonas pusilla (strain CCMP1545) GN=MICPUCDRAFT_44976 PE=4 SV=1	51 kDa		true_forward_protein
488	177945-158_3_ORF2	SSTDB	1e-06	1	2	5	0.0979	1	1	1	0.38	1	1	2	0	1	1	3	0	0.0504	0.0504	0.0979	0	>sp|P87231|MUS81_SCHPO_Crossover_junction_endonuclease_mus81_OS=Schizosaccharomyces_pombe_(strain_972_/_ATCC_24843)_GN=mus81_PE=1_SV=2|||1e-06	38 kDa		true_forward_protein
489	1738-1468_5_ORF1 (+1)	SSTDB	7e-171	1	2	5	0.0468	1	0.97	1	1	1	1	1	2	1	1	1	2	0.0234	0.0208	0.0234	0.0468	>sp|O49046|ARGI_SOYBN_Arginase_OS=Glycine_max_GN=AG1_PE=2_SV=1|||7e-171	43 kDa		true_forward_protein
490	34681-431_3_ORF2	SSTDB	0	1	1	8	0.0316	1	1	0.97	0.98	1	1	1	1	3	1	2	2	0.0242	0.0316	0.0242	0.0242	>sp|Q06850|CDPK1_ARATH_Calcium-dependent_protein_kinase_1_OS=Arabidopsis_thaliana_GN=CPK1_PE=1_SV=1|||0	61 kDa		true_forward_protein
491	219704-121_2_ORF1	SSTDB	1e-57	1	1	1	0.043	0.96	0.95	1	0	0	0	1	0	0	0	1	0	0	0	0.043	0	>sp|P22778|ATPO_IPOBA_ATP_synthase_subunit_O,_mitochondrial_OS=Ipomoea_batatas_PE=1_SV=1|||1e-57	29 kDa		true_forward_protein
492	95098-257_4_ORF1	SSTDB	8e-113	1	1	4	0.0629	1	1	1	0.99	1	1	1	1	1	1	1	1	0.0629	0.0629	0.0371	0.0229	>sp|Q94B60|CLPP4_ARATH_ATP-dependent_Clp_protease_proteolytic_subunit_4,_chloroplastic_OS=Arabidopsis_thaliana_GN=CLPP4_PE=1_SV=1|||8e-113	38 kDa		true_forward_protein
493	tr|D0F0U8|D0F0U8_9MAGN	VPDB	VPDB	1	3	47	0.138	1	0.99	1	1	3	2	3	2	11	9	17	10	0.138	0.138	0.138	0.138	Ribulose-1,5-bisphosphate carboxylase/oxygenase large subunit (Fragment) OS=Nectandra cissiflora GN=rbcL PE=3 SV=1	17 kDa	TRUE	true_forward_protein
494	239245-107_3_ORF2 (+3)	SSTDB	0	0.99	1	9	0.0134	0.99	0.99	0.91	0.79	1	1	1	1	3	4	1	1	0.0134	0.0134	0.0134	0.0134	>sp|Q10ND7|LAC10_ORYSJ_Laccase-10_OS=Oryza_sativa_subsp._japonica_GN=LAC10_PE=2_SV=1|||0	66 kDa		true_forward_protein
495	tr|F4KG14|F4KG14_ARATH [3]	VPDB	VPDB	1	4	6	0.0211	1	0.6	1	1	1	0	4	2	1	0	3	2	0.0096	0	0.0211	0.0211	Cluster of Guanylate-binding protein OS=Arabidopsis thaliana GN=At5g46070 PE=4 SV=1 (tr|F4KG14|F4KG14_ARATH)	123 kDa	TRUE	true_forward_protein
496	62966-319_5_ORF2	SSTDB	0	1	2	4	0.0407	1	0.21	0.89	1	2	0	0	2	2	0	0	2	0.0407	0	0	0.0206	Cluster of >sp|P40412|TCPE1_AVESA_T-complex_protein_1_subunit_epsilon_OS=Avena_sativa_PE=2_SV=1|||0 (62966-319_5_ORF2)	62 kDa	TRUE	true_forward_protein
497	1857-1435_5_ORF2 [5]	SSTDB	0	1	4	9	0.0571	1	0	1	1	3	0	1	4	4	0	1	4	0.0359	0	0.0212	0.0571	Cluster of >sp|P31254|UBA1Y_MOUSE_Ubiquitin-like_modifier-activating_enzyme_1_Y_OS=Mus_musculus_GN=Ube1ay_PE=2_SV=2|||0 (1857-1435_5_ORF2)	120 kDa	TRUE	true_forward_protein
498	130359-215_1_ORF1 [4]	SSTDB	0	1	4	10	0.117	1	1	0	1	4	2	0	2	6	2	0	2	0.117	0.0326	0	0.0804	Cluster of >sp|P17606|MDHP1_SORBI_Malate_dehydrogenase_[NADP]_1,_chloroplastic_OS=Sorghum_bicolor_PE=1_SV=1|||0 (130359-215_1_ORF1)	50 kDa	TRUE	true_forward_protein
499	82876-276_1_ORF2	SSTDB	2e-146	1	4	10	0.0917	1	1	1	0	4	3	2	0	4	4	2	0	0.0917	0.0479	0.0479	0	>sp|Q9LEB3|RBP47_NICPL_Polyadenylate-binding_protein_RBP47_OS=Nicotiana_plumbaginifolia_GN=RBP47_PE=1_SV=1|||2e-146	53 kDa	TRUE	true_forward_protein
500	ZZ_FGCZCont0027 (+3)	VPDB	VPDB	1	12	71	0	0.67	1	0.49	0.8	3	12	2	5	11	33	13	14	0	0	0	0	gi|125077|sp|P13646| K1CM_HUMAN KERATIN, TYPE I CYTOSKELETAL 13 (CYTOK	?	TRUE	true_forward_protein
501	176940-159_5_ORF1	SSTDB	9e-177	1	4	4	0.11	1	0.53	0	1	4	0	0	0	4	0	0	0	0.11	0	0	0	>sp|Q75M08|PDI21_ORYSJ_Protein_disulfide_isomerase-like_2-1_OS=Oryza_sativa_subsp._japonica_GN=PDIL2-1_PE=2_SV=2|||9e-177	39 kDa		true_forward_protein
502	226503-116_2_ORF1 (+1)	SSTDB	5e-64	1	4	11	0.114	1	1	1	1	4	3	2	2	4	3	2	2	0.114	0.071	0.071	0.071	>sp|Q8LDU4|RCCR_ARATH_Red_chlorophyll_catabolite_reductase,_chloroplastic_OS=Arabidopsis_thaliana_GN=RCCR_PE=1_SV=2|||5e-64	39 kDa		true_forward_protein
503	277583-81_1_ORF2 (+1)	SSTDB	5e-112	1	2	7	0.0611	1	0.97	0.96	1	2	1	1	2	3	1	1	2	0.048	0.024	0.024	0.0611	>sp|A9WT40|TAL_RENSM_Transaldolase_OS=Renibacterium_salmoninarum_(strain_ATCC_33209_/_DSM_20767_/_JCM_11484_/_NBRC_15589_/_NCIMB_2235)_GN=tal_PE=3_SV=1|||5e-112	51 kDa		true_forward_protein
504	416362-16_5_ORF3 (+2)	SSTDB	2e-95	1	3	5	0.119	1	0.96	1	0.99	1	0	3	1	1	0	3	1	0.0363	0	0.119	0.0363	>sp|Q8L7W2|NUDT8_ARATH_Nudix_hydrolase_8_OS=Arabidopsis_thaliana_GN=NUDT8_PE=2_SV=2|||2e-95	34 kDa		true_forward_protein
505	tr|D7MUL8|D7MUL8_ARALL (+3)	VPDB	VPDB	1	2	4	0.0205	0.88	0.98	1	1	1	0	1	2	1	0	1	2	0.00878	0	0.00976	0.0205	E1 subunit of 2-oxoglutarate dehydrogenase OS=Arabidopsis lyrata subsp. lyrata GN=ARALYDRAFT_496813 PE=4 SV=1	116 kDa		true_forward_protein
506	344175-46_2_ORF2	SSTDB	4e-20	1	3	6	0.0539	0.92	0.39	1	1	1	0	3	2	1	0	3	2	0.0234	0	0.0539	0.0539	>sp|B7ZUF3|SETD3_XENTR_Histone-lysine_N-methyltransferase_setd3_OS=Xenopus_tropicalis_GN=setd3_PE=2_SV=1|||4e-20	49 kDa		true_forward_protein
507	195820-141_3_ORF1 (+1)	SSTDB	3e-45	1	1	3	0.0616	1	0.56	1	0.96	1	0	1	1	1	0	1	1	0.0222	0	0.0616	0.0222	>sp|Q7XR06|P2C45_ORYSJ_Probable_protein_phosphatase_2C_45_OS=Oryza_sativa_subsp._japonica_GN=Os04g0659500_PE=2_SV=2|||3e-45	43 kDa		true_forward_protein
508	69050-304_1_ORF1	SSTDB	8e-76	1	2	8	0.0729	1	0.89	1	0	2	1	2	0	4	1	3	0	0.0729	0.0625	0.0729	0	>sp|P49200|RS201_ARATH_40S_ribosomal_protein_S20-1_OS=Arabidopsis_thaliana_GN=RPS20A_PE=1_SV=2|||8e-76	21 kDa		true_forward_protein
509	140398-206_5_ORF2	SSTDB	1e-22	1	3	8	0.117	1	0.99	1	1	3	1	1	2	3	1	2	2	0.117	0.049	0.049	0.0839	>sp|P38494|RS1H_BACSU_30S_ribosomal_protein_S1_homolog_OS=Bacillus_subtilis_(strain_168)_GN=ypfD_PE=1_SV=1|||1e-22	47 kDa		true_forward_protein
510	163649-175_2_ORF2 (+1)	SSTDB	1e-22	1	2	3	0.0664	1	1	1	0	2	1	0	0	2	1	0	0	0.0664	0.0664	0	0	>sp|O26350|FNO_METTH_F420-dependent_NADP_reductase_OS=Methanothermobacter_thermautotrophicus_(strain_ATCC_29096_/_DSM_1053_/_JCM_10044_/_NBRC_100330_/_Delta_H)_GN=fno_PE=3_SV=1|||1e-22	26 kDa		true_forward_protein
511	114388-232_5_ORF2	SSTDB	5e-101	1	2	4	0.0755	1	0	1	0	2	0	2	0	2	0	2	0	0.0755	0	0.0755	0	>sp|O80362|RK10_TOBAC_50S_ribosomal_protein_L10,_chloroplastic_OS=Nicotiana_tabacum_GN=RPL10_PE=2_SV=1|||5e-101	30 kDa		true_forward_protein
512	352918-42_3_ORF1 (+1)	SSTDB	4e-56	1	2	14	0.117	0.98	1	0.99	0.99	1	2	1	1	3	3	4	4	0.053	0.117	0.053	0.053	>sp|Q9EQU5|SET_MOUSE_Protein_SET_OS=Mus_musculus_GN=Set_PE=1_SV=1|||4e-56	33 kDa		true_forward_protein
513	87113-269_4_ORF1 (+1)	SSTDB	2e-57	1	2	9	0.109	1	0.99	1	0	1	1	2	0	4	2	3	0	0.0816	0.0816	0.109	0	>sp|Q9M9W1|RL222_ARATH_60S_ribosomal_protein_L22-2_OS=Arabidopsis_thaliana_GN=RPL22B_PE=2_SV=1|||2e-57	16 kDa		true_forward_protein
514	251788-98_2_ORF2 (+1)	SSTDB	0	1	2	4	0.0639	1	0.83	1	0.99	1	1	2	0	1	1	2	0	0.0247	0.0247	0.0639	0	>sp|Q70E96|AL3F1_ARATH_Aldehyde_dehydrogenase_family_3_member_F1_OS=Arabidopsis_thaliana_GN=ALDH3F1_PE=2_SV=2|||0	53 kDa		true_forward_protein
515	tr|D8SM49|D8SM49_SELML	VPDB	VPDB	1	1	3	0.0271	1	0.88	1	0.97	1	0	1	1	1	0	1	1	0.0271	0	0.0271	0.0271	Putative uncharacterized protein OS=Selaginella moellendorffii GN=SELMODRAFT_271706 PE=4 SV=1	97 kDa		true_forward_protein
516	23083-521_3_ORF2	SSTDB	1e-109	1	1	3	0.0634	1	1	0.99	0	1	1	1	0	1	1	1	0	0.0634	0.0634	0.0537	0	>sp|O65729|RL18_CICAR_60S_ribosomal_protein_L18_(Fragment)_OS=Cicer_arietinum_GN=RPL18_PE=2_SV=1|||1e-109	23 kDa		true_forward_protein
517	108883-238_1_ORF2 (+3)	SSTDB	2e-61	1	1	1	0.0612	0.61	1	0.99	0	0	1	0	0	0	1	0	0	0	0.0612	0	0	>sp|Q39224|SRG1_ARATH_Protein_SRG1_OS=Arabidopsis_thaliana_GN=SRG1_PE=2_SV=1|||2e-61	32 kDa		true_forward_protein
518	169706-167_6_ORF2 [2]	SSTDB	no_acceptable_blastHit	1	3	6	0.118	1	1	1	0.27	2	1	3	0	2	1	3	0	0.0741	0.0318	0.118	0	Cluster of no_acceptable_match|||NA (169706-167_6_ORF2)	33 kDa	TRUE	true_forward_protein
519	262428-91_3_ORF2 [2]	SSTDB	5e-101	1	2	5	0.0478	1	1	1	0	2	1	2	0	2	1	2	0	0.0478	0.0478	0.0478	0	Cluster of >sp|Q5VRJ8|PX115_ORYSJ_Peroxisomal_membrane_protein_11-5_OS=Oryza_sativa_subsp._japonica_GN=PEX11-5_PE=2_SV=1|||5e-101 (262428-91_3_ORF2)	25 kDa	TRUE	true_forward_protein
520	tr|Q39408|Q39408_BRACM [4]	VPDB	VPDB	1	5	8	0.467	1	1	0	1	5	1	0	1	5	2	0	1	0.467	0.0876	0	0.168	Cluster of Putative ubiquitin extension protein (Fragment) OS=Brassica campestris PE=2 SV=1 (tr|Q39408|Q39408_BRACM)	13 kDa	TRUE	true_forward_protein
521	176389-160_3_ORF2 (+1)	SSTDB	2e-73	1	3	5	0.217	1	0	1	0	3	0	2	0	3	0	2	0	0.217	0	0.143	0	>sp|P40590|RL34_PEA_60S_ribosomal_protein_L34_OS=Pisum_sativum_GN=RPL34_PE=2_SV=1|||2e-73	18 kDa		true_forward_protein
522	212331-127_3_ORF2	SSTDB	8e-115	1	5	12	0.191	1	1	1	0	5	3	4	0	5	3	4	0	0.191	0.107	0.134	0	>sp|Q9FN48|CAS_ARATH_Calcium_sensing_receptor,_chloroplastic_OS=Arabidopsis_thaliana_GN=CAS_PE=1_SV=1|||8e-115	46 kDa		true_forward_protein
523	55823-339_3_ORF2	SSTDB	0	1	4	9	0.0722	1	0.99	1	0.87	4	1	3	1	4	1	3	1	0.0722	0.0289	0.0505	0.0289	>sp|O95573|ACSL3_HUMAN_Long-chain-fatty-acid--CoA_ligase_3_OS=Homo_sapiens_GN=ACSL3_PE=1_SV=3|||0	76 kDa	TRUE	true_forward_protein
524	61848-322_5_ORF2 (+1)	SSTDB	3e-50	1	3	6	0.0511	1	1	0.58	1	3	1	0	2	3	1	0	2	0.0511	0.0144	0	0.0301	>sp|Q1PEP5|NUCL2_ARATH_Nucleolin_2_OS=Arabidopsis_thaliana_GN=NUCL2_PE=2_SV=1|||3e-50	81 kDa		true_forward_protein
525	tr|E1ZRS4|E1ZRS4_CHLVA	VPDB	VPDB	1	3	10	0.0772	1	1	0.96	1	3	1	1	2	5	2	1	2	0.0772	0.0386	0.0386	0.0772	Malate dehydrogenase OS=Chlorella variabilis GN=CHLNCDRAFT_59812 PE=3 SV=1	35 kDa		true_forward_protein
526	125297-220_1_ORF2 (+1)	SSTDB	no_acceptable_blastHit	1	3	7	0.0854	1	1	0.99	0.67	3	3	1	0	3	3	1	0	0.0854	0.0744	0.0248	0	no_acceptable_match|||NA	39 kDa		true_forward_protein
527	152454-192_2_ORF2 (+1)	SSTDB	5e-103	1	3	5	0.172	1	1	0.99	0.48	3	1	1	0	3	1	1	0	0.172	0.0909	0.0617	0	>sp|P82231|RRFC_SPIOL_Ribosome-recycling_factor,_chloroplastic_OS=Spinacia_oleracea_GN=RRF_PE=1_SV=1|||5e-103	35 kDa		true_forward_protein
528	214200-125_3_ORF1 (+1)	SSTDB	0	1	4	6	0.0491	1	0	1	0.99	4	0	1	1	4	0	1	1	0.0491	0	0.0199	0.0172	>sp|Q9C5Z1|EIF3B_ARATH_Eukaryotic_translation_initiation_factor_3_subunit_B_OS=Arabidopsis_thaliana_GN=TIF3B1_PE=1_SV=1|||0	86 kDa		true_forward_protein
529	35042-428_6_ORF2	SSTDB	0	1	3	6	0.0408	1	0	1	1	1	0	2	3	1	0	2	3	0.0148	0	0.0325	0.0408	>sp|Q54EV7|XPO1_DICDI_Exportin-1_OS=Dictyostelium_discoideum_GN=xpo1_PE=3_SV=2|||0	123 kDa		true_forward_protein
530	23540-517_5_ORF2	SSTDB	0	1	3	8	0.0899	1	0.37	1	0.94	3	0	3	1	3	0	3	2	0.0714	0	0.0899	0.0392	>sp|Q9LP45|PSD11_ARATH_26S_proteasome_non-ATPase_regulatory_subunit_11_OS=Arabidopsis_thaliana_GN=RPN6A_PE=1_SV=1|||0	48 kDa		true_forward_protein
531	164383-174_3_ORF2	SSTDB	8e-82	1	3	5	0.0611	1	0.93	1	1	3	0	1	1	3	0	1	1	0.0611	0	0.0157	0.0157	>sp|Q969V3|NCLN_HUMAN_Nicalin_OS=Homo_sapiens_GN=NCLN_PE=1_SV=2|||8e-82	63 kDa		true_forward_protein
532	17955-585_2_ORF2	SSTDB	0	1	2	7	0.0228	1	0	1	1	2	0	2	2	2	0	2	3	0.0228	0	0.0228	0.0228	>sp|Q9HD20|AT131_HUMAN_Probable_cation-transporting_ATPase_13A1_OS=Homo_sapiens_GN=ATP13A1_PE=1_SV=2|||0	141 kDa		true_forward_protein
533	29985-462_3_ORF2	SSTDB	8e-06	1	3	8	0.157	1	1	1	0	1	1	3	0	3	1	4	0	0.0692	0.0692	0.157	0	>sp|Q8CGD2|CRLD1_MOUSE_Cysteine-rich_secretory_protein_LCCL_domain-containing_1_OS=Mus_musculus_GN=Crispld1_PE=2_SV=1|||8e-06	18 kDa		true_forward_protein
534	78049-285_4_ORF2 (+1)	SSTDB	7e-107	1	3	3	0.105	0.69	0.2	1	0.92	0	0	3	0	0	0	3	0	0	0	0.105	0	>sp|Q948P6|FRI3_SOYBN_Ferritin-3,_chloroplastic_OS=Glycine_max_PE=2_SV=1|||7e-107	30 kDa		true_forward_protein
535	186952-149_4_ORF2	SSTDB	0	1	2	5	0.0269	1	0	1	1	1	0	1	2	1	0	1	3	0.0165	0	0.0145	0.0269	>sp|Q9ZPY7|XPO2_ARATH_Exportin-2_OS=Arabidopsis_thaliana_GN=CAS_PE=1_SV=1|||0	109 kDa		true_forward_protein
536	252040-98_1_ORF2 (+1)	SSTDB	3e-75	1	2	4	0.0848	1	1	1	0.95	1	1	2	0	1	1	2	0	0.0485	0.0364	0.0848	0	>sp|P43394|K502_ACTDE_Fruit_protein_pKIWI502_OS=Actinidia_deliciosa_GN=pKIWI502_PE=2_SV=1|||3e-75	36 kDa		true_forward_protein
537	338575-49_3_ORF1	SSTDB	2e-09	1	2	4	0.034	1	0	1	1	2	0	1	1	2	0	1	1	0.034	0	0.0193	0.0193	>sp|Q6VTH5|RSPH1_CYPCA_Radial_spoke_head_1_homolog_OS=Cyprinus_carpio_GN=rsph1_PE=1_SV=1|||2e-09	102 kDa		true_forward_protein
538	37993-412_6_ORF2	SSTDB	no_acceptable_blastHit	1	2	7	0.0236	1	0.97	1	1	2	1	1	1	2	1	2	2	0.0236	0.0123	0.0123	0.0123	no_acceptable_match|||NA	109 kDa	TRUE	true_forward_protein
539	8279-816_3_ORF2	SSTDB	0	1	3	5	0.111	1	1	0.18	0	2	3	0	0	2	3	0	0	0.111	0.105	0	0	>sp|P68209|SUCA1_ARATH_Succinyl-CoA_ligase_[ADP-forming]_subunit_alpha-1,_mitochondrial_OS=Arabidopsis_thaliana_GN=At5g08300_PE=1_SV=1|||0	35 kDa		true_forward_protein
540	143916-203_6_ORF2 (+1)	SSTDB	0	1	2	6	0.0649	1	1	1	0.86	1	1	2	1	2	1	2	1	0.0238	0.0411	0.0649	0.0238	>sp|Q9LX65|VATH_ARATH_V-type_proton_ATPase_subunit_H_OS=Arabidopsis_thaliana_GN=VHA-H_PE=2_SV=1|||0	52 kDa		true_forward_protein
541	60571-325_3_ORF2	SSTDB	1e-31	1	1	1	0.0947	1	0.94	0.79	0.53	1	0	0	0	1	0	0	0	0.0947	0	0	0	>sp|Q25AG5|ERG3_ORYSI_Elicitor-responsive_protein_3_OS=Oryza_sativa_subsp._indica_GN=ERG3_PE=2_SV=1|||1e-31	29 kDa		true_forward_protein
542	1175-1632_2_ORF1	SSTDB	0	1	2	9	0.0534	1	0.97	1	1	2	1	2	1	3	2	2	2	0.0534	0.0203	0.0534	0.0331	>sp|P47996|IMDH1_ARATH_Inosine-5'-monophosphate_dehydrogenase_1_OS=Arabidopsis_thaliana_GN=IMPDH_PE=2_SV=1|||0	58 kDa		true_forward_protein
543	8592-803_5_ORF2	SSTDB	2e-85	1	2	9	0.0677	1	0.99	1	0	2	1	2	0	3	2	4	0	0.0677	0.0625	0.0677	0	>sp|Q9FUL4|RL24_PRUAV_60S_ribosomal_protein_L24_OS=Prunus_avium_GN=RPL24_PE=2_SV=1|||2e-85	21 kDa		true_forward_protein
544	tr|A2SY44|A2SY44_CHLIN (+4)	VPDB	VPDB	1	3	9	0.118	1	0.99	1	0	3	1	2	0	6	1	2	0	0.118	0.0691	0.0691	0	Light-harvesting chlorophyll-a/b binding protein LhcbM2a (Fragment) OS=Chlamydomonas incerta PE=2 SV=1	26 kDa		true_forward_protein
545	130032-215_2_ORF1	SSTDB	1e-07	1	2	3	0.0956	1	0.99	1	0.38	2	1	0	0	2	1	0	0	0.0956	0.0558	0	0	>sp|A7I5W4|MNTP_METB6_Putative_manganese_efflux_pump_MntP_OS=Methanoregula_boonei_(strain_6A8)_GN=mntP_PE=3_SV=1|||1e-07	27 kDa		true_forward_protein
546	374959-33_2_ORF1	SSTDB	1e-106	1	2	11	0.0584	0.98	0.99	1	1	1	1	2	1	2	1	5	3	0.0345	0.0345	0.0584	0.0345	>sp|Q9FK25|OMT1_ARATH_Flavone_3'-O-methyltransferase_1_OS=Arabidopsis_thaliana_GN=OMT1_PE=1_SV=1|||1e-106	41 kDa	TRUE	true_forward_protein
547	173301-163_6_ORF2 (+1)	SSTDB	0	1	3	4	0.0491	1	0.5	0.99	1	1	0	0	3	1	0	0	3	0.0222	0	0	0.0491	>sp|Q9LV91|DPE1_ARATH_4-alpha-glucanotransferase_DPE1,_chloroplastic/amyloplastic_OS=Arabidopsis_thaliana_GN=DPE1_PE=2_SV=1|||0	69 kDa		true_forward_protein
548	23495-517_3_ORF2 [5]	SSTDB	0	1	4	10	0.065	1	1	1	1	4	1	2	3	4	1	2	3	0.065	0.0171	0.0368	0.0329	Cluster of >sp|Q9LYN3|PMTM_ARATH_Probable_methyltransferase_PMT22_OS=Arabidopsis_thaliana_GN=At3g56080_PE=3_SV=1|||0 (23495-517_3_ORF2)	93 kDa	TRUE	true_forward_protein
549	246708-102_5_ORF2	SSTDB	1e-170	1	4	34	0.0969	1	1	0.99	1	4	3	4	4	10	7	7	10	0.0733	0.0969	0.0733	0.0733	>sp|Q7XJ02|APX7_ORYSJ_Probable_L-ascorbate_peroxidase_7,_chloroplastic_OS=Oryza_sativa_subsp._japonica_GN=APX7_PE=2_SV=1|||1e-170	42 kDa	TRUE	true_forward_protein
550	149159-199_1_ORF2	SSTDB	2e-155	1	2	6	0.0592	0.99	0.81	1	1	1	1	2	2	1	1	2	2	0.0423	0.0423	0.0423	0.0592	>sp|P26360|ATPG3_IPOBA_ATP_synthase_subunit_gamma,_mitochondrial_OS=Ipomoea_batatas_GN=ATPC_PE=1_SV=2|||2e-155	39 kDa		true_forward_protein
551	295392-71_1_ORF1 (+1)	SSTDB	0	1	1	8	0.0306	1	0.99	1	1	1	1	1	1	2	2	2	2	0.0306	0.0306	0.0306	0.0306	>sp|B0CD21|DXR_ACAM1_1-deoxy-D-xylulose_5-phosphate_reductoisomerase_OS=Acaryochloris_marina_(strain_MBIC_11017)_GN=dxr_PE=3_SV=1|||0	54 kDa		true_forward_protein
552	260621-93_2_ORF2	SSTDB	6e-21	1	2	11	0.0673	1	1	1	0.99	2	1	2	2	3	2	4	2	0.0673	0.0673	0.0673	0.0673	>sp|Q06881|BCCP_NOSS1_Biotin_carboxyl_carrier_protein_of_acetyl-CoA_carboxylase_OS=Nostoc_sp._(strain_PCC_7120_/_UTEX_2576)_GN=accB_PE=1_SV=2|||6e-21	31 kDa	TRUE	true_forward_protein
553	78986-284_3_ORF2	SSTDB	3e-13	1	1	9	0.0647	1	1	1	0.99	1	1	1	1	2	4	2	1	0.0647	0.0647	0.0647	0.0647	>sp|P13240|DR206_PEA_Disease_resistance_response_protein_206_OS=Pisum_sativum_GN=PI206_PE=2_SV=2|||3e-13	25 kDa		true_forward_protein
554	tr|E3URL7|E3URL7_PTEVI [11]	VPDB	VPDB	1	4	9	0.178	1	1	0.99	1	4	2	1	1	4	2	2	1	0.178	0.142	0.0593	0.0593	Cluster of Triosephosphate isomerase OS=Pteris vittata GN=cTPI PE=2 SV=1 (tr|E3URL7|E3URL7_PTEVI)	27 kDa	TRUE	true_forward_protein
555	75169-291_4_ORF2	SSTDB	0	1	1	7	0.0149	1	1	1	0.98	1	1	1	1	2	1	2	2	0.0149	0.0149	0.0149	0.0149	Cluster of >sp|P61286|PABP1_BOVIN_Polyadenylate-binding_protein_1_OS=Bos_taurus_GN=PABPC1_PE=2_SV=1|||0 (75169-291_4_ORF2)	76 kDa	TRUE	true_forward_protein
556	46589-373_1_ORF2	SSTDB	0	1	4	24	0.0771	1	1	1	0.89	4	3	4	1	9	7	5	3	0.0771	0.0609	0.0609	0.0233	Cluster of >sp|P29976|AROF_ARATH_Phospho-2-dehydro-3-deoxyheptonate_aldolase_1,_chloroplastic_OS=Arabidopsis_thaliana_GN=DHS1_PE=2_SV=2|||0 (46589-373_1_ORF2)	62 kDa	TRUE	true_forward_protein
557	161869-177_5_ORF2	SSTDB	0	1	2	4	0.0802	1	0	0.99	1	2	0	1	1	2	0	1	1	0.0802	0	0.0598	0.056	Cluster of >sp|Q8GU95|GSH1A_ORYSI_Glutamate--cysteine_ligase_A,_chloroplastic_OS=Oryza_sativa_subsp._indica_GN=GSH1-1_PE=2_SV=2|||0 (161869-177_5_ORF2)	60 kDa	TRUE	true_forward_protein
558	114955-231_1_ORF1 [2]	SSTDB	0	1	2	3	0.0477	1	0	1	0.39	2	0	1	0	2	0	1	0	0.0477	0	0.027	0	Cluster of >sp|P32068|TRPE_ARATH_Anthranilate_synthase_component_I-1,_chloroplastic_OS=Arabidopsis_thaliana_GN=ASA1_PE=2_SV=1|||0 (114955-231_1_ORF1)	70 kDa	TRUE	true_forward_protein
559	72942-295_5_ORF1 [4]	SSTDB	0	1	3	5	0.0387	1	0	0	1	3	0	0	2	3	0	0	2	0.0387	0	0	0.0387	Cluster of >sp|Q8LFC0|IDH1_ARATH_Isocitrate_dehydrogenase_[NAD]_regulatory_subunit_1,_mitochondrial_OS=Arabidopsis_thaliana_GN=IDH1_PE=1_SV=2|||0 (72942-295_5_ORF1)	45 kDa	TRUE	true_forward_protein
560	4328-1053_1_ORF2	SSTDB	1e-152	1	1	3	0.0369	1	0	0	1	1	0	0	1	2	0	0	1	0.0369	0	0	0.0369	Cluster of >sp|Q42698|GGPPS_CATRO_Geranylgeranyl_pyrophosphate_synthase,_chloroplastic_OS=Catharanthus_roseus_GN=GGPS1_PE=3_SV=1|||1e-152 (4328-1053_1_ORF2)	41 kDa	TRUE	true_forward_protein
561	152451-192_3_ORF2 (+1)	SSTDB	1e-69	1	3	6	0.213	1	0.27	1	0.92	1	0	3	1	2	0	3	1	0.0777	0	0.213	0.0777	>sp|Q9FVR6|Y1222_ARATH_Uncharacterized_protein_At1g32220,_chloroplastic_OS=Arabidopsis_thaliana_GN=At1g32220_PE=1_SV=1|||1e-69	32 kDa		true_forward_protein
562	154859-188_3_ORF2	SSTDB	0	1	4	5	0.15	1	0	0.99	0.28	4	0	1	0	4	0	1	0	0.15	0	0.0461	0	>sp|P55826|PPOC_ARATH_Protoporphyrinogen_oxidase,_chloroplastic_OS=Arabidopsis_thaliana_GN=PPOX_PE=2_SV=1|||0	66 kDa		true_forward_protein
563	38639-409_2_ORF4	SSTDB	0	1	5	9	0.0329	1	0	1	1	3	0	5	1	3	0	5	1	0.0219	0	0.0329	0.00807	>sp|Q85B66|YCF1A_ANTFO_Putative_membrane_protein_ycf1_N-terminal_part_OS=Anthoceros_formosae_GN=ycf1_PE=2_SV=1|||0	202 kDa		true_forward_protein
564	5327-976_2_ORF1 (+1)	SSTDB	3e-142	1	3	6	0.0814	1	0	1	1	2	0	1	3	2	0	1	3	0.0814	0	0.0542	0.0678	>sp|O04130|SERA_ARATH_D-3-phosphoglycerate_dehydrogenase,_chloroplastic_OS=Arabidopsis_thaliana_GN=At1g17745_PE=1_SV=2|||3e-142	31 kDa		true_forward_protein
565	27230-483_2_ORF1 (+2)	SSTDB	2e-13	1	3	10	0.101	1	0.99	1	1	2	1	3	2	2	2	3	3	0.0756	0.031	0.101	0.0756	>sp|F1QBY1|NIPLB_DANRE_Nipped-B-like_protein_B_OS=Danio_rerio_GN=nipblb_PE=2_SV=1|||2e-13	57 kDa		true_forward_protein
566	12270-688_2_ORF2	SSTDB	3e-23	1	4	9	0.126	1	0.97	1	1	4	0	2	1	5	0	2	2	0.126	0	0.113	0.0516	>sp|Q06881|BCCP_NOSS1_Biotin_carboxyl_carrier_protein_of_acetyl-CoA_carboxylase_OS=Nostoc_sp._(strain_PCC_7120_/_UTEX_2576)_GN=accB_PE=1_SV=2|||3e-23	33 kDa	TRUE	true_forward_protein
567	146996-201_6_ORF2	SSTDB	1e-130	1	3	7	0.073	1	0	1	1	2	0	2	3	2	0	2	3	0.0507	0	0.0446	0.073	>sp|Q9D8W5|PSD12_MOUSE_26S_proteasome_non-ATPase_regulatory_subunit_12_OS=Mus_musculus_GN=Psmd12_PE=1_SV=4|||1e-130	57 kDa		true_forward_protein
568	374761-33_1_ORF1	SSTDB	9e-13	1	2	5	0.107	0.06	0	1	1	0	0	2	1	0	0	3	2	0	0	0.107	0.0385	>sp|B2J4A4|GERAS_NOSP7_Germacrene_A_synthase_OS=Nostoc_punctiforme_(strain_ATCC_29133_/_PCC_73102)_GN=Npun_R3832_PE=1_SV=1|||9e-13	26 kDa		true_forward_protein
569	104606-243_6_ORF2	SSTDB	2e-35	1	2	6	0.137	1	1	0	1	2	2	0	2	2	2	0	2	0.137	0.137	0	0.137	>sp|Q25AG5|ERG3_ORYSI_Elicitor-responsive_protein_3_OS=Oryza_sativa_subsp._indica_GN=ERG3_PE=2_SV=1|||2e-35	28 kDa		true_forward_protein
570	167881-169_4_ORF2 (+2)	SSTDB	4e-135	1	3	12	0.0892	1	0	1	0.99	2	0	3	1	3	0	8	1	0.0622	0	0.0892	0.0297	>sp|O80796|VIPP1_ARATH_Membrane-associated_protein_VIPP1,_chloroplastic_OS=Arabidopsis_thaliana_GN=VIPP1_PE=1_SV=1|||4e-135	40 kDa	TRUE	true_forward_protein
571	68824-304_5_ORF2	SSTDB	0	1	2	2	0.031	0.62	0	0.98	1	0	0	0	2	0	0	0	2	0	0	0	0.031	>sp|Q9SE83|DRP2A_ARATH_Dynamin-2A_OS=Arabidopsis_thaliana_GN=DRP2A_PE=1_SV=2|||0	105 kDa		true_forward_protein
572	107383-240_2_ORF2	SSTDB	6e-86	1	3	7	0.154	1	0.91	1	0	3	1	2	0	4	1	2	0	0.154	0.0533	0.101	0	>sp|O81372|NDK1_MESCR_Nucleoside_diphosphate_kinase_1_OS=Mesembryanthemum_crystallinum_GN=NDKP1_PE=2_SV=1|||6e-86	19 kDa		true_forward_protein
573	151435-194_6_ORF2 (+1)	SSTDB	0	1	2	2	0.09	1	0.65	0.21	0.93	2	0	0	0	2	0	0	0	0.09	0	0	0	>sp|Q9SA14|LEU31_ARATH_3-isopropylmalate_dehydrogenase_1,_chloroplastic_OS=Arabidopsis_thaliana_GN=IMDH1_PE=1_SV=2|||0	45 kDa		true_forward_protein
574	116951-229_1_ORF2 (+1)	SSTDB	1e-122	1	2	4	0.0607	1	0	1	0.9	2	0	1	0	3	0	1	0	0.0607	0	0.0364	0	>sp|Q9S7T8|SPZX_ARATH_Serpin-ZX_OS=Arabidopsis_thaliana_GN=At1g47710_PE=1_SV=1|||1e-122	45 kDa		true_forward_protein
575	91839-262_2_ORF2	SSTDB	2e-100	1	2	4	0.0966	1	1	1	0.6	1	2	1	0	1	2	1	0	0.0448	0.0966	0.0448	0	>sp|O49292|PPD4_ARATH_PsbP_domain-containing_protein_4,_chloroplastic_OS=Arabidopsis_thaliana_GN=PPD4_PE=1_SV=2|||2e-100	32 kDa		true_forward_protein
576	298267-69_3_ORF2	SSTDB	0	1	2	6	0.0388	1	0	1	1	1	0	2	1	2	0	2	2	0.0187	0	0.0388	0.0201	>sp|Q39002|TLC1_ARATH_ADP,ATP_carrier_protein_1,_chloroplastic_OS=Arabidopsis_thaliana_GN=AATP1_PE=1_SV=2|||0	81 kDa	TRUE	true_forward_protein
577	213080-126_4_ORF2 (+1)	SSTDB	2e-117	1	2	9	0.0969	1	0.99	1	1	2	1	2	2	2	2	3	2	0.0554	0.0554	0.0969	0.0554	>sp|Q04708|P5CR_PEA_Pyrroline-5-carboxylate_reductase_OS=Pisum_sativum_GN=PROC_PE=2_SV=1|||2e-117	30 kDa		true_forward_protein
578	313076-61_2_ORF2	SSTDB	1e-42	1	3	12	0.151	1	0.99	1	0.99	3	2	3	2	4	2	4	2	0.151	0.0653	0.151	0.0653	>sp|Q9ZT66|E134_MAIZE_Endo-1,3;1,4-beta-D-glucanase_OS=Zea_mays_PE=1_SV=1|||1e-42	26 kDa		true_forward_protein
579	177193-159_4_ORF2 (+1)	SSTDB	3e-34	1	2	8	0.0346	1	0	1	1	2	0	2	2	2	0	4	2	0.0251	0	0.0251	0.0346	>sp|Q9LYZ9|PP362_ARATH_Pentatricopeptide_repeat-containing_protein_At5g02860_OS=Arabidopsis_thaliana_GN=At5g02860_PE=2_SV=1|||3e-34	94 kDa		true_forward_protein
580	20470-551_2_ORF1	SSTDB	3e-59	1	3	11	0.406	1	1	1	0.96	3	2	3	1	5	2	3	1	0.406	0.264	0.406	0.123	>sp|P49317|CATA3_NICPL_Catalase_isozyme_3_OS=Nicotiana_plumbaginifolia_GN=CAT3_PE=2_SV=1|||3e-59	13 kDa	TRUE	true_forward_protein
581	660-1886_3_ORF2	SSTDB	0	1	1	2	0.0395	1	0.46	0.76	1	1	0	0	1	1	0	0	1	0.0395	0	0	0.0169	>sp|Q71VM4|IMA1A_ORYSJ_Importin_subunit_alpha-1a_OS=Oryza_sativa_subsp._japonica_GN=Os01g0253300_PE=1_SV=2|||0	58 kDa		true_forward_protein
582	270889-86_2_ORF2 (+1)	SSTDB	0	1	2	10	0.032	1	1	1	1	2	1	1	2	3	2	2	3	0.032	0.0167	0.0167	0.0264	>sp|Q9SSG3|HIPL1_ARATH_HIPL1_protein_OS=Arabidopsis_thaliana_GN=HIPL1_PE=1_SV=2|||0	77 kDa	TRUE	true_forward_protein
583	148582-200_3_ORF2	SSTDB	1e-104	1	2	6	0.0946	1	0.9	1	1	1	0	2	2	2	0	2	2	0.0304	0	0.0946	0.0946	>sp|Q948P6|FRI3_SOYBN_Ferritin-3,_chloroplastic_OS=Glycine_max_PE=2_SV=1|||1e-104	33 kDa		true_forward_protein
584	76588-288_2_ORF1	SSTDB	0	1	2	5	0.087	0.91	1	1	0.98	1	2	2	0	1	2	2	0	0.0338	0.0459	0.087	0	>sp|Q8W593|LGUC_ARATH_Probable_lactoylglutathione_lyase,_chloroplast_OS=Arabidopsis_thaliana_GN=At1g67280_PE=2_SV=1|||0	46 kDa	TRUE	true_forward_protein
585	sp|Q01289|POR_PEA (+1)	VPDB	VPDB	1	2	5	0.0326	1	0.18	1	0.99	2	0	1	2	2	0	1	2	0.0326	0	0.0301	0.0326	Protochlorophyllide reductase, chloroplastic OS=Pisum sativum GN=3PCR PE=1 SV=1	43 kDa	TRUE	true_forward_protein
586	tr|A3QQP7|A3QQP7_MESVI	VPDB	VPDB	0.98	2	11	0.0297	0.88	0.96	0.98	0.94	2	2	1	2	3	3	2	3	0.0297	0.0297	0.0297	0.0297	Mitochondrial ketol-acid reductoisomerase (Fragment) OS=Mesostigma viride PE=2 SV=1	52 kDa		true_forward_protein
587	375281-33_1_ORF2 [3]	SSTDB	2e-85	1	3	4	0.0415	1	0.93	0.7	0.99	3	1	0	0	3	1	0	0	0.0415	0.018	0	0	Cluster of >sp|Q2MHE4|HT1_ARATH_Serine/threonine-protein_kinase_HT1_OS=Arabidopsis_thaliana_GN=HT1_PE=1_SV=1|||2e-85 (375281-33_1_ORF2)	67 kDa	TRUE	true_forward_protein
588	385833-28_5_ORF2	SSTDB	0	1	2	4	0.00874	0.98	0	1	1	1	0	2	1	1	0	2	1	0.00458	0	0.00874	0.00465	Cluster of >sp|P34369|PRP8_CAEEL_Pre-mRNA-splicing_factor_8_homolog_OS=Caenorhabditis_elegans_GN=prp-8_PE=1_SV=1|||0 (385833-28_5_ORF2)	281 kDa	TRUE	true_forward_protein
589	45247-378_5_ORF2 [3]	SSTDB	7e-120	1	3	7	0.135	1	0	1	0	3	0	3	0	3	0	4	0	0.135	0	0.132	0	Cluster of >sp|P49210|RL9_ORYSJ_60S_ribosomal_protein_L9_OS=Oryza_sativa_subsp._japonica_GN=RPL9_PE=2_SV=3|||7e-120 (45247-378_5_ORF2)	25 kDa	TRUE	true_forward_protein
590	359444-40_1_ORF1 [2]	SSTDB	no_acceptable_blastHit	1	5	8	0.0824	0	0	1	1	0	0	3	5	0	0	3	5	0	0	0.0824	0.0824	Cluster of no_acceptable_match|||NA (359444-40_1_ORF1)	42 kDa	TRUE	true_forward_protein
591	24557-506_3_ORF2	SSTDB	4e-124	1	4	7	0.105	1	0.63	1	0.81	1	0	4	1	2	0	4	1	0.0441	0	0.105	0.0441	>sp|Q9SKX4|RK3A_ARATH_50S_ribosomal_protein_L3-1,_chloroplastic_OS=Arabidopsis_thaliana_GN=RPL3A_PE=1_SV=1|||4e-124	32 kDa		true_forward_protein
592	256076-96_2_ORF1	SSTDB	0	1	4	6	0.0584	1	0	1	1	1	0	1	4	1	0	1	4	0.0183	0	0.016	0.0584	>sp|P49040|SUS1_ARATH_Sucrose_synthase_1_OS=Arabidopsis_thaliana_GN=SUS1_PE=1_SV=3|||0	99 kDa	TRUE	true_forward_protein
593	29863-463_1_ORF2	SSTDB	4e-180	1	5	6	0.114	1	0.47	0	1	5	0	0	1	5	0	0	1	0.114	0	0	0.0173	>sp|Q93Z16|RPN2_ARATH_Dolichyl-diphosphooligosaccharide--protein_glycosyltransferase_subunit_2_OS=Arabidopsis_thaliana_GN=RPN2_PE=2_SV=1|||4e-180	75 kDa		true_forward_protein
594	69776-302_4_ORF2	SSTDB	3e-50	1	4	8	0.166	1	1	0	0	4	3	0	0	5	3	0	0	0.166	0.166	0	0	>sp|Q9FRX6|AS1_ANTMA_Aureusidin_synthase_OS=Antirrhinum_majus_GN=AS1_PE=1_SV=1|||3e-50	23 kDa	TRUE	true_forward_protein
595	306493-65_5_ORF1 (+1)	SSTDB	0	1	4	13	0.0939	1	1	1	1	4	2	2	3	6	2	2	3	0.0939	0.035	0.035	0.0621	>sp|Q9LPR4|LEU11_ARATH_2-isopropylmalate_synthase_1,_chloroplastic_OS=Arabidopsis_thaliana_GN=IPMS1_PE=1_SV=2|||0	68 kDa		true_forward_protein
596	26951-486_4_ORF2	SSTDB	8e-96	1	3	3	0.153	0.39	0.66	1	0	0	0	3	0	0	0	3	0	0	0	0.153	0	>sp|O23049|RK6_ARATH_50S_ribosomal_protein_L6,_chloroplastic_OS=Arabidopsis_thaliana_GN=RPL6_PE=1_SV=1|||8e-96	26 kDa		true_forward_protein
597	162923-176_2_ORF2 (+1)	SSTDB	0	1	3	5	0.0491	1	0	1	0.49	2	0	3	0	2	0	3	0	0.0315	0	0.0491	0	>sp|P46461|NSF1_DROME_Vesicle-fusing_ATPase_1_OS=Drosophila_melanogaster_GN=comt_PE=2_SV=1|||0	87 kDa		true_forward_protein
598	79974-282_3_ORF2	SSTDB	0	1	4	6	0.0687	0.11	0.24	1	1	0	0	2	4	0	0	2	4	0	0	0.0409	0.0687	>sp|Q9LYU8|AK1_ARATH_Aspartokinase_1,_chloroplastic_OS=Arabidopsis_thaliana_GN=AK1_PE=1_SV=1|||0	66 kDa		true_forward_protein
599	10758-729_4_ORF2	SSTDB	0	1	2	3	0.0513	1	0	0	0.99	2	0	0	1	2	0	0	1	0.0513	0	0	0.0293	>sp|P29402|CALX1_ARATH_Calnexin_homolog_1_OS=Arabidopsis_thaliana_GN=CNX1_PE=1_SV=1|||0	62 kDa		true_forward_protein
600	12699-677_1_ORF2	SSTDB	0	1	4	7	0.0807	1	1	1	0	1	4	2	0	1	4	2	0	0.0294	0.0807	0.0532	0	>sp|P46416|GSHB_ARATH_Glutathione_synthetase,_chloroplastic_OS=Arabidopsis_thaliana_GN=GSH2_PE=2_SV=3|||0	60 kDa		true_forward_protein
601	160113-180_2_ORF2	SSTDB	no_acceptable_blastHit	1	2	5	0.094	1	0.98	0	1	2	0	0	2	3	0	0	2	0.0883	0	0	0.094	no_acceptable_match|||NA	37 kDa	TRUE	true_forward_protein
602	114137-232_1_ORF2	SSTDB	3e-156	1	2	9	0.0622	1	0.91	1	1	2	1	2	1	3	2	2	2	0.0622	0.0267	0.0622	0.0267	>sp|P37518|ENGD_BACSU_GTP-dependent_nucleic_acid-binding_protein_EngD_OS=Bacillus_subtilis_(strain_168)_GN=engD_PE=3_SV=1|||3e-156	49 kDa		true_forward_protein
603	48107-367_3_ORF2 (+1)	SSTDB	4e-137	1	2	6	0.0509	1	0.99	0.31	1	2	1	0	2	3	1	0	2	0.0509	0.0265	0	0.0509	>sp|Q06915|EA6_ARATH_Probable_glucan_endo-1,3-beta-glucosidase_A6_OS=Arabidopsis_thaliana_GN=A6_PE=2_SV=1|||4e-137	54 kDa		true_forward_protein
604	16317-610_6_ORF1	SSTDB	2e-118	1	2	4	0.104	1	0.65	1	0.46	2	0	2	0	2	0	2	0	0.0696	0	0.104	0	>sp|P42056|VDAC2_SOLTU_Mitochondrial_outer_membrane_protein_porin_of_36_kDa_OS=Solanum_tuberosum_PE=1_SV=2|||2e-118	34 kDa		true_forward_protein
605	24751-504_2_ORF1 (+1)	SSTDB	6e-148	1	2	7	0.0724	1	1	1	1	1	1	2	1	2	2	2	1	0.0257	0.0257	0.0724	0.0257	>sp|Q84L33|RD23A_ARATH_Putative_DNA_repair_protein_RAD23-1_OS=Arabidopsis_thaliana_GN=RAD23-1_PE=2_SV=3|||6e-148	45 kDa	TRUE	true_forward_protein
606	274710-83_2_ORF2 (+3)	SSTDB	0	1	2	8	0.0751	1	1	1	1	1	2	2	1	2	3	2	1	0.0347	0.0751	0.0751	0.0347	>sp|O50039|OTC_ARATH_Ornithine_carbamoyltransferase,_chloroplastic_OS=Arabidopsis_thaliana_GN=OTC_PE=1_SV=2|||0	38 kDa		true_forward_protein
607	70022-302_6_ORF1	SSTDB	9e-44	1	3	9	0.246	1	1	1	0	2	2	3	0	3	2	4	0	0.183	0.183	0.246	0	>sp|P34893|CH10_ARATH_10_kDa_chaperonin_OS=Arabidopsis_thaliana_GN=CPN10_PE=2_SV=1|||9e-44	15 kDa	TRUE	true_forward_protein
608	10515-736_3_ORF1 (+2)	SSTDB	6e-131	1	2	4	0.0404	0.99	0	1	1	1	0	1	2	1	0	1	2	0.0222	0	0.0222	0.0404	>sp|Q8DKR7|DNAJ_THEEB_Chaperone_protein_DnaJ_OS=Thermosynechococcus_elongatus_(strain_BP-1)_GN=dnaJ_PE=3_SV=2|||6e-131	53 kDa		true_forward_protein
609	256174-95_1_ORF1 (+1)	SSTDB	9e-44	1	2	4	0.149	1	0.99	1	0	2	0	2	0	2	0	2	0	0.134	0	0.149	0	>sp|Q8LBS4|GRS12_ARATH_Monothiol_glutaredoxin-S12,_chloroplastic_OS=Arabidopsis_thaliana_GN=GRXS12_PE=1_SV=2|||9e-44	21 kDa		true_forward_protein
610	tr|C1EAV2|C1EAV2_MICSR [3]	VPDB	VPDB	1	3	11	0.157	1	1	1	1	3	3	2	2	3	3	3	2	0.157	0.157	0.0843	0.157	Cluster of Nascent polypeptide-associated complex subunit alpha-like protein OS=Micromonas sp. (strain RCC299 / NOUM17) GN=MICPUN_94750 PE=4 SV=1 (tr|C1EAV2|C1EAV2_MICSR)	19 kDa	TRUE	true_forward_protein
611	188230-148_1_ORF2 (+1)	SSTDB	3e-107	1	2	3	0.0379	1	0.93	1	0	2	0	1	0	2	0	1	0	0.0379	0	0.0379	0	>sp|Q9SYL9|RK13_ARATH_50S_ribosomal_protein_L13,_chloroplastic_OS=Arabidopsis_thaliana_GN=RPL13_PE=1_SV=1|||3e-107	30 kDa		true_forward_protein
612	111008-236_3_ORF3	SSTDB	no_acceptable_blastHit	1	2	6	0.0618	1	1	1	1	2	1	2	1	2	1	2	1	0.0618	0.0393	0.0618	0.0393	no_acceptable_match|||NA	40 kDa		true_forward_protein
613	11212-716_1_ORF1 (+1)	SSTDB	0	1	3	5	0.0686	1	0.93	0.99	1	2	0	0	3	2	0	0	3	0.0686	0	0	0.0457	>sp|A0KJ32|ISCS_AERHH_Cysteine_desulfurase_OS=Aeromonas_hydrophila_subsp._hydrophila_(strain_ATCC_7966_/_NCIB_9240)_GN=iscS_PE=3_SV=1|||0	53 kDa		true_forward_protein
614	337016-49_2_ORF3 (+2)	SSTDB	1e-156	1	3	7	0.0725	1	0.98	0.61	1	3	1	0	2	4	1	0	2	0.0725	0.0399	0	0.0399	>sp|Q96255|SERC_ARATH_Phosphoserine_aminotransferase,_chloroplastic_OS=Arabidopsis_thaliana_GN=At4g35630_PE=2_SV=1|||1e-156	30 kDa		true_forward_protein
615	66865-309_2_ORF2	SSTDB	8e-114	1	2	4	0.0581	1	0.91	1	1	1	0	2	1	1	0	2	1	0.0354	0	0.0581	0.0354	>sp|Q5ZLF0|F10A1_CHICK_Hsc70-interacting_protein_OS=Gallus_gallus_GN=ST13_PE=2_SV=1|||8e-114	43 kDa		true_forward_protein
616	89937-264_1_ORF2 (+1)	SSTDB	0	1	3	4	0.0356	1	0.99	1	0.9	0	0	3	1	0	0	3	1	0	0	0.0356	0.0216	>sp|Q9FNA9|PDAT1_ARATH_Phospholipid:diacylglycerol_acyltransferase_1_OS=Arabidopsis_thaliana_GN=PDAT1_PE=2_SV=1|||0	86 kDa		true_forward_protein
617	219069-122_1_ORF2	SSTDB	5e-27	1	1	5	0.0203	0.87	0.19	1	1	1	0	1	0	2	0	3	0	0.0203	0.0203	0.0203	0	>sp|Q7Z9I4|YCP6_SCHPO_Uncharacterized_oxidoreductase_C663.06c_OS=Schizosaccharomyces_pombe_(strain_972_/_ATCC_24843)_GN=SPCC663.06c_PE=2_SV=1|||5e-27	43 kDa	TRUE	true_forward_protein
618	328888-53_1_ORF1 (+1)	SSTDB	3e-154	1	1	4	0.0393	1	1	1	1	1	1	1	1	1	1	1	1	0.0393	0.0393	0.0393	0.0393	>sp|Q9LSV0|GLYR1_ARATH_Glyoxylate/succinic_semialdehyde_reductase_1_OS=Arabidopsis_thaliana_GN=GLYR1_PE=1_SV=1|||3e-154	33 kDa		true_forward_protein
619	235645-110_1_ORF2	SSTDB	0	1	2	9	0.048	1	0.82	0.91	1	2	1	1	1	4	3	1	1	0.048	0.0213	0.0213	0.0213	>sp|P22106|ASNB_ECOLI_Asparagine_synthetase_B_[glutamine-hydrolyzing]_OS=Escherichia_coli_(strain_K12)_GN=asnB_PE=1_SV=3|||0	63 kDa		true_forward_protein
620	216351-124_5_ORF2	SSTDB	0	1	2	7	0.0499	1	1	0.81	0.81	2	2	1	1	3	2	1	1	0.0477	0.0499	0.026	0.026	>sp|Q0IFL2|RUVB1_AEDAE_RuvB-like_helicase_1_OS=Aedes_aegypti_GN=pont_PE=3_SV=1|||0	51 kDa		true_forward_protein
621	14044-645_6_ORF2	SSTDB	0	1	3	16	0.0741	1	0.99	0.98	0.99	3	2	2	2	7	3	3	3	0.0741	0.0437	0.0437	0.0437	>sp|P30184|AMPL1_ARATH_Leucine_aminopeptidase_1_OS=Arabidopsis_thaliana_GN=PM25_PE=1_SV=1|||0	56 kDa	TRUE	true_forward_protein
622	100197-249_2_ORF2	SSTDB	1e-40	1	1	6	0.0244	1	1	1	1	1	1	1	1	2	1	2	1	0.0244	0.0244	0.0244	0.0244	>sp|Q94CD1|HHT1_ARATH_Omega-hydroxypalmitate_O-feruloyl_transferase_OS=Arabidopsis_thaliana_GN=HHT1_PE=1_SV=1|||1e-40	53 kDa		true_forward_protein
623	372464-34_1_ORF1	SSTDB	2e-100	1	1	2	0.0972	1	0	1	0	1	0	1	0	1	0	1	0	0.0972	0	0.0972	0	>sp|Q9MB35|PERQ_SEDLI_Peroxiredoxin_Q,_chloroplastic_(Fragment)_OS=Sedum_lineare_GN=PRXQ_PE=1_SV=1|||2e-100	23 kDa		true_forward_protein
624	132148-213_4_ORF1	SSTDB	8e-50	1	2	3	0.338	1	0.4	0.92	0.46	1	0	2	0	1	0	2	0	0.338	0	0.225	0	>sp|P33624|TBA2_ANEPH_Tubulin_alpha-2_chain_(Fragment)_OS=Anemia_phyllitidis_GN=TUBA2_PE=2_SV=1|||8e-50	8 kDa		true_forward_protein
625	213723-126_3_ORF2 (+1)	SSTDB	2e-169	1	1	7	0.0279	1	0	1	0.99	1	0	1	1	4	0	2	1	0.0279	0	0.0279	0.0279	>sp|O64518|MCA5_ARATH_Metacaspase-5_OS=Arabidopsis_thaliana_GN=AMC5_PE=1_SV=1|||2e-169	47 kDa		true_forward_protein
626	179734-156_2_ORF2 [3]	SSTDB	0	1	4	10	0.103	1	1	1	0.98	4	3	2	1	4	3	2	1	0.103	0.103	0.0665	0.0349	Cluster of >sp|Q9LXJ0|FTZ22_ARATH_Cell_division_protein_FtsZ_homolog_2-2,_chloroplastic_OS=Arabidopsis_thaliana_GN=FTSZ2-2_PE=1_SV=1|||0 (179734-156_2_ORF2)	56 kDa	TRUE	true_forward_protein
627	250913-99_1_ORF2 (+1)	SSTDB	2e-24	0.99	1	6	0.0498	0.61	0.95	0.99	0.95	0	1	1	1	0	1	3	2	0	0.0498	0.0498	0.0498	>sp|Q4AE12|CFI2_FRAAN_Chalcone--flavonone_isomerase_2_OS=Fragaria_ananassa_GN=CHI2_PE=2_SV=1|||2e-24	24 kDa		true_forward_protein
628	tr|G4Y9L2|G4Y9L2_9BRYO	VPDB	VPDB	0.98	1	9	0.0439	0.92	0	0.98	0.93	1	0	1	1	3	0	4	2	0.0439	0	0.0439	0.0439	Cytochrome c biogenesis C OS=Anomodon rugelii GN=ccmC PE=4 SV=1	26 kDa		true_forward_protein
629	131167-214_3_ORF2 (+1)	SSTDB	0	0.98	1	2	0.0212	0.42	0.97	0.61	0.98	0	0	0	1	0	0	0	2	0	0	0	0.0212	>sp|P52177|TPT1_BRAOB_Triose_phosphate/phosphate_translocator,_chloroplastic_OS=Brassica_oleracea_var._botrytis_GN=TPT_PE=2_SV=1|||0	51 kDa		true_forward_protein
630	326789-54_1_ORF1	SSTDB	0	1	2	6	0.0934	0.97	0.94	1	1	2	1	2	1	2	1	2	1	0.0714	0.0402	0.0934	0.0577	Cluster of >sp|O81155|CYSKP_SOLTU_Cysteine_synthase,_chloroplastic/chromoplastic_OS=Solanum_tuberosum_PE=2_SV=1|||0 (326789-54_1_ORF1)	39 kDa	TRUE	true_forward_protein
631	173200-163_1_ORF1 [5]	SSTDB	0	1	1	3	0.0183	0.9	0.99	1	1	0	1	1	1	0	1	1	1	0	0.0183	0.0183	0.0183	Cluster of >sp|P55964|KPYG_RICCO_Pyruvate_kinase_isozyme_G,_chloroplastic_(Fragment)_OS=Ricinus_communis_PE=2_SV=1|||0 (173200-163_1_ORF1)	65 kDa	TRUE	true_forward_protein
632	tr|E2J437|E2J437_9MONI	VPDB	VPDB	1	1	2	0.256	1	0	0.98	0	1	0	1	0	1	0	1	0	0.256	0	0.0598	0	Cluster of ATP synthase CF0 subunit I OS=Cheilanthes lindheimeri GN=atpF PE=3 SV=1 (tr|E2J437|E2J437_9MONI)	21 kDa	TRUE	true_forward_protein
633	194085-143_1_ORF2	SSTDB	5e-09	1	4	7	0.458	1	0.89	1	0	1	1	4	0	1	1	5	0	0.153	0.153	0.458	0	>sp|O49816|LEA1_CICAR_Late_embryogenesis_abundant_protein_1_OS=Cicer_arietinum_PE=2_SV=1|||5e-09	13 kDa		true_forward_protein
634	207062-131_2_ORF4	SSTDB	1e-156	1	3	4	0.179	0.93	0	1	0	1	0	3	0	1	0	3	0	0.0359	0	0.179	0	>sp|Q85FN0|RR2_ADICA_30S_ribosomal_protein_S2,_chloroplastic_OS=Adiantum_capillus-veneris_GN=rps2_PE=2_SV=2|||1e-156	28 kDa		true_forward_protein
635	ZZ_FGCZCont0112 (+3)	VPDB	VPDB	1	5	5	0	0	1	0	0.31	0	5	0	0	0	5	0	0	0	0	0	0	sp|ALBU_BOVIN|	?		true_forward_protein
636	193299-143_1_ORF2 (+1)	SSTDB	9e-64	1	3	9	0.112	1	1	1	1	1	2	3	3	1	2	3	3	0.0405	0.0748	0.112	0.0872	>sp|Q1XDB4|YCF23_PORYE_Uncharacterized_protein_ycf23_OS=Porphyra_yezoensis_GN=ycf23_PE=3_SV=1|||9e-64	33 kDa		true_forward_protein
637	23561-517_6_ORF1 (+1)	SSTDB	4e-19	1	2	2	0.0354	1	0.41	0.59	0	2	0	0	0	2	0	0	0	0.0354	0	0	0	>sp|Q766C2|NEP2_NEPGR_Aspartic_proteinase_nepenthesin-2_OS=Nepenthes_gracilis_GN=nep2_PE=1_SV=1|||4e-19	42 kDa		true_forward_protein
638	tr|A9REG6|A9REG6_PHYPA (+1)	VPDB	VPDB	1	3	7	0.128	1	0.96	1	0.99	2	1	3	1	2	1	3	1	0.0957	0.0532	0.128	0.0532	Proteasome subunit alpha type OS=Physcomitrella patens subsp. patens GN=PHYPADRAFT_112471 PE=3 SV=1	31 kDa		true_forward_protein
639	196355-141_1_ORF2 (+4)	SSTDB	1e-100	1	2	2	0.0347	0.36	0	1	1	0	0	0	2	0	0	0	2	0	0	0	0.0347	>sp|Q1LY46|LETM1_DANRE_LETM1_and_EF-hand_domain-containing_protein_1,_mitochondrial_OS=Danio_rerio_GN=letm1_PE=2_SV=2|||1e-100	96 kDa		true_forward_protein
640	tr|A9TEP5|A9TEP5_PHYPA	VPDB	VPDB	1	3	12	0.104	1	0.98	1	0.98	2	2	3	2	3	2	5	2	0.0583	0.0583	0.104	0.0583	Predicted protein OS=Physcomitrella patens subsp. patens GN=PHYPADRAFT_108003 PE=4 SV=1	53 kDa	TRUE	true_forward_protein
641	343634-46_3_ORF2	SSTDB	0	1	3	8	0.0496	1	1	0.99	1	3	3	1	1	3	3	1	1	0.0496	0.0413	0.011	0.0248	>sp|O82802|SIR1_TOBAC_Sulfite_reductase_1_[ferredoxin],_chloroplastic_OS=Nicotiana_tabacum_GN=SIR1_PE=1_SV=1|||0	82 kDa	TRUE	true_forward_protein
642	223185-119_3_ORF2	SSTDB	2e-130	1	3	9	0.0868	0.98	0.99	1	1	1	1	3	1	1	4	3	1	0.062	0.062	0.0868	0.062	>sp|Q08069|RS8_MAIZE_40S_ribosomal_protein_S8_OS=Zea_mays_GN=RPS8_PE=2_SV=2|||2e-130	27 kDa		true_forward_protein
643	sp|Q39097|ERF1X_ARATH (+6)	VPDB	VPDB	1	2	8	0.0528	1	1	1	0.98	2	2	1	1	3	2	2	1	0.0528	0.0528	0.0229	0.0229	Eukaryotic peptide chain release factor subunit 1-1 OS=Arabidopsis thaliana GN=ERF1-1 PE=2 SV=2	49 kDa		true_forward_protein
644	61099-324_3_ORF2	SSTDB	5e-24	1	3	5	0.262	1	0.96	0.85	0	3	0	1	0	4	0	1	0	0.262	0	0.215	0	>sp|P10049|CB21_PINTH_Chlorophyll_a-b_binding_protein_type_I,_chloroplastic_OS=Pinus_thunbergii_PE=2_SV=1|||5e-24	7 kDa		true_forward_protein
645	1458-1538_6_ORF2	SSTDB	5e-88	1	3	9	0.125	1	0.99	1	0	2	1	3	0	4	1	4	0	0.0776	0.0776	0.125	0	>sp|Q7F8S5|PR2E2_ORYSJ_Peroxiredoxin-2E-2,_chloroplastic_OS=Oryza_sativa_subsp._japonica_GN=PRXIIE-2_PE=1_SV=1|||5e-88	24 kDa		true_forward_protein
646	265091-89_3_ORF2 (+6)	SSTDB	2e-47	1	2	6	0.0653	0.84	0.99	1	1	1	1	2	2	1	1	2	2	0.0326	0.0356	0.0653	0.0415	>sp|Q3SW78|GRPE_NITWN_Protein_GrpE_OS=Nitrobacter_winogradskyi_(strain_Nb-255_/_ATCC_25391)_GN=grpE_PE=3_SV=1|||2e-47	37 kDa		true_forward_protein
647	299195-69_5_ORF1	SSTDB	2e-113	1	3	5	0.113	1	1	0.95	0.12	3	2	0	0	3	2	0	0	0.113	0.0685	0	0	>sp|O24312|TCMO_POPTM_Trans-cinnamate_4-monooxygenase_OS=Populus_tremuloides_GN=CYP73A13_PE=2_SV=1|||2e-113	29 kDa	TRUE	true_forward_protein
648	226384-116_3_ORF2	SSTDB	6e-102	1	2	7	0.0603	1	1	1	1	1	1	2	2	1	1	3	2	0.0335	0.0335	0.0603	0.0603	>sp|Q8LSQ2|SR43C_ORYSJ_Probable_signal_recognition_particle_43_kDa_protein,_chloroplastic_OS=Oryza_sativa_subsp._japonica_GN=Os03g0131900_PE=2_SV=1|||6e-102	50 kDa		true_forward_protein
649	149211-199_1_ORF1	SSTDB	0	1	1	2	0.0086	1	0	1	0	1	0	1	0	1	0	1	0	0.0086	0	0.0086	0	>sp|Q8GY23|UPL1_ARATH_E3_ubiquitin-protein_ligase_UPL1_OS=Arabidopsis_thaliana_GN=UPL1_PE=1_SV=3|||0	227 kDa		true_forward_protein
650	70975-299_4_ORF2	SSTDB	0	1	1	2	0.0381	1	0.48	0	1	1	0	0	1	1	0	0	1	0.0381	0	0	0.0381	>sp|P81600|ADHH_GADMO_Alcohol_dehydrogenase_class-3_chain_H_OS=Gadus_morhua_PE=1_SV=1|||0	42 kDa		true_forward_protein
651	112593-234_6_ORF2	SSTDB	0	1	2	5	0.0169	1	0.61	1	0.96	1	0	2	1	1	0	2	2	0.00883	0	0.0169	0.00883	>sp|Q8L5Y6|CAND1_ARATH_Cullin-associated_NEDD8-dissociated_protein_1_OS=Arabidopsis_thaliana_GN=CAND1_PE=1_SV=1|||0	137 kDa		true_forward_protein
652	195708-141_1_ORF2 (+1)	SSTDB	3e-86	1	2	6	0.101	1	0.98	1	1	1	1	2	2	1	1	2	2	0.0543	0.0659	0.101	0.101	>sp|A1XBB7|IN21B_ORYSI_Protein_IN2-1_homolog_B_OS=Oryza_sativa_subsp._indica_GN=GSTZ5_PE=1_SV=1|||3e-86	29 kDa		true_forward_protein
653	414904-17_4_ORF1	SSTDB	3e-113	1	2	4	0.0851	1	1	0	0	1	2	0	0	2	2	0	0	0.0355	0.0851	0	0	>sp|P24571|MASY_CUCMA_Malate_synthase,_glyoxysomal_OS=Cucurbita_maxima_PE=1_SV=1|||3e-113	32 kDa		true_forward_protein
654	149253-199_6_ORF2	SSTDB	2e-88	1	2	4	0.0924	1	0.87	1	0	2	1	1	0	2	1	1	0	0.0924	0.042	0.042	0	>sp|O22870|FK163_ARATH_Peptidyl-prolyl_cis-trans_isomerase_FKBP16-3,_chloroplastic_OS=Arabidopsis_thaliana_GN=FKBP16-3_PE=1_SV=2|||2e-88	26 kDa		true_forward_protein
655	280088-80_1_ORF1	SSTDB	no_acceptable_blastHit	1	2	6	0.266	1	0.98	1	0.99	1	1	2	2	1	1	2	2	0.25	0.266	0.266	0.266	no_acceptable_match|||NA	7 kDa		true_forward_protein
656	18731-574_4_ORF1	SSTDB	6e-85	1	1	3	0.0576	1	0	1	1	1	0	1	1	1	0	1	1	0.0576	0	0.0576	0.0576	>sp|Q9SZJ5|GLYM_ARATH_Serine_hydroxymethyltransferase,_mitochondrial_OS=Arabidopsis_thaliana_GN=SHM1_PE=1_SV=1|||6e-85	20 kDa		true_forward_protein
657	112918-233_2_ORF1	SSTDB	4e-44	1	3	14	0.301	0.99	0.53	1	0.71	3	2	3	2	5	2	3	4	0.301	0.211	0.286	0.211	>sp|P46633|HS90A_CRIGR_Heat_shock_protein_HSP_90-alpha_OS=Cricetulus_griseus_GN=HSP90AA1_PE=2_SV=2|||4e-44	16 kDa	TRUE	true_forward_protein
658	123797-222_2_ORF2 (+1)	SSTDB	2e-59	1	1	1	0.0608	1	0	1	0	0	0	1	0	0	0	1	0	0	0	0.0608	0	>sp|Q9FT52|ATP5H_ARATH_ATP_synthase_subunit_d,_mitochondrial_OS=Arabidopsis_thaliana_GN=At3g52300_PE=1_SV=3|||2e-59	21 kDa		true_forward_protein
659	223603-118_1_ORF1 (+2)	SSTDB	0	1	1	4	0.024	0.96	0.54	0.93	1	1	0	1	1	2	0	1	1	0.024	0	0.024	0.024	>sp|P23981|AROA1_TOBAC_3-phosphoshikimate_1-carboxyvinyltransferase_1,_chloroplastic_OS=Nicotiana_tabacum_GN=EPSPS-1_PE=2_SV=1|||0	44 kDa		true_forward_protein
660	tr|D8SCE0|D8SCE0_SELML (+1)	VPDB	VPDB	1	1	3	0.0431	1	0	0.99	1	1	0	1	1	1	0	1	1	0.0431	0	0.0216	0.0216	Putative uncharacterized protein OS=Selaginella moellendorffii GN=SELMODRAFT_178601 PE=4 SV=1	42 kDa		true_forward_protein
661	38314-410_2_ORF2 (+1)	SSTDB	4e-27	1	1	4	0.028	1	1	0.97	0.81	1	1	1	1	1	1	1	1	0.028	0.028	0.028	0.028	>sp|Q9SVM8|GRP2_ARATH_Glycine-rich_RNA-binding_protein_2,_mitochondrial_OS=Arabidopsis_thaliana_GN=GRP2_PE=1_SV=1|||4e-27	66 kDa		true_forward_protein
662	166771-171_6_ORF2	SSTDB	0	1	1	1	0.0176	1	0.98	0.73	0.97	0	1	0	0	0	1	0	0	0	0.0176	0	0	>sp|P56820|EIF3D_ARATH_Eukaryotic_translation_initiation_factor_3_subunit_D_OS=Arabidopsis_thaliana_GN=TIF3D1_PE=1_SV=1|||0	64 kDa		true_forward_protein
663	36530-419_1_ORF1 (+1)	SSTDB	2e-107	0.99	1	1	0.035	0.98	0.99	0.96	0.89	1	0	0	0	1	0	0	0	0.035	0	0	0	>sp|Q84L31|RD23C_ARATH_Putative_DNA_repair_protein_RAD23-3_OS=Arabidopsis_thaliana_GN=RAD23-3_PE=2_SV=2|||2e-107	32 kDa	TRUE	true_forward_protein
664	sp|P83092|TL33_SPIOL	VPDB	VPDB	0.99	1	5	1	0.97	0.99	0.99	0.98	1	1	1	1	2	1	1	1	1	1	1	1	Thylakoid lumenal 33.6 kDa protein (Fragment) OS=Spinacia oleracea PE=1 SV=1	1 kDa		true_forward_protein
665	87265-269_2_ORF2	SSTDB	0	1	2	6	0.0658	1	0.93	0.98	1	1	1	1	2	2	1	1	2	0.0274	0.0274	0.0274	0.0658	Cluster of >sp|Q56WN1|GLN11_ARATH_Glutamine_synthetase_cytosolic_isozyme_1-1_OS=Arabidopsis_thaliana_GN=GLN1-1_PE=1_SV=2|||0 (87265-269_2_ORF2)	40 kDa	TRUE	true_forward_protein
666	317507-59_5_ORF1	SSTDB	0	0.96	1	6	0.016	0.87	0.96	0.94	0.84	1	1	1	1	2	1	2	1	0.016	0.016	0.016	0.016	>sp|Q56ZZ7|PLST4_ARATH_Plastidic_glucose_transporter_4_OS=Arabidopsis_thaliana_GN=At5g16150_PE=1_SV=2|||0	59 kDa		true_forward_protein
667	209284-130_2_ORF2	SSTDB	3e-31	0.96	1	3	0.0711	0.96	0.96	0.85	0	1	1	1	0	1	1	1	0	0.0711	0.0711	0.0711	0	>sp|Q9SVM8|GRP2_ARATH_Glycine-rich_RNA-binding_protein_2,_mitochondrial_OS=Arabidopsis_thaliana_GN=GRP2_PE=1_SV=1|||3e-31	20 kDa		true_forward_protein
668	342350-47_2_ORF2 [2]	SSTDB	0	1	3	6	0.134	1	0.74	1	0.99	3	0	2	1	3	0	2	1	0.134	0	0.079	0.0357	Cluster of >sp|Q8H1G6|PTI11_ARATH_PTI1-like_tyrosine-protein_kinase_1_OS=Arabidopsis_thaliana_GN=PTI11_PE=1_SV=1|||0 (342350-47_2_ORF2)	40 kDa	TRUE	true_forward_protein
669	107416-240_5_ORF1 [3]	SSTDB	0	1	4	9	0.104	1	0.44	0.83	1	4	1	1	2	4	1	1	3	0.104	0.0243	0.0243	0.0599	Cluster of >sp|P42697|DRP1A_ARATH_Dynamin-related_protein_1A_OS=Arabidopsis_thaliana_GN=DRP1A_PE=1_SV=3|||0 (107416-240_5_ORF1)	74 kDa	TRUE	true_forward_protein
670	148111-200_1_ORF2 [5]	SSTDB	2e-36	1	2	6	0.0552	1	0	1	1	2	0	2	2	2	0	2	2	0.0552	0	0.0552	0.0552	Cluster of >sp|P52597|HNRPF_HUMAN_Heterogeneous_nuclear_ribonucleoprotein_F_OS=Homo_sapiens_GN=HNRNPF_PE=1_SV=3|||2e-36 (148111-200_1_ORF2)	33 kDa	TRUE	true_forward_protein
671	311894-62_3_ORF2	SSTDB	3e-32	1	3	5	0.0926	0.94	0.99	1	0	1	1	3	0	1	1	3	0	0.0226	0.0339	0.0926	0	Cluster of >sp|Q0JCU7|ZEP_ORYSJ_Zeaxanthin_epoxidase,_chloroplastic_OS=Oryza_sativa_subsp._japonica_GN=ZEP_PE=2_SV=1|||3e-32 (311894-62_3_ORF2)	48 kDa	TRUE	true_forward_protein
672	110779-236_3_ORF1	SSTDB	no_acceptable_blastHit	1	4	4	0.112	0	0	1	0.97	0	0	4	0	0	0	4	0	0	0	0.112	0	no_acceptable_match|||NA	54 kDa		true_forward_protein
673	2203-1350_3_ORF1	SSTDB	3e-30	1	3	5	0.197	1	1	0	0	3	2	0	0	3	2	0	0	0.197	0.11	0	0	>sp|Q9SPV5|NEC1_NICPL_Nectarin-1_OS=Nicotiana_plumbaginifolia_GN=NEC1_PE=1_SV=1|||3e-30	27 kDa		true_forward_protein
674	5719-946_6_ORF2	SSTDB	0	1	4	7	0.0514	0.8	0	0.82	1	1	0	1	4	1	0	1	5	0.00889	0	0.0148	0.0514	>sp|Q8LPL6|AP2A1_ARATH_AP-2_complex_subunit_alpha-1_OS=Arabidopsis_thaliana_GN=ALPHA-ADR_PE=1_SV=1|||0	112 kDa		true_forward_protein
675	394016-25_3_ORF1	SSTDB	6e-125	1	5	7	0.0714	1	1	0	0	5	2	0	0	5	2	0	0	0.0714	0.0414	0	0	>sp|P43309|PPO_MALDO_Polyphenol_oxidase,_chloroplastic_OS=Malus_domestica_PE=2_SV=1|||6e-125	58 kDa	TRUE	true_forward_protein
676	97451-253_2_ORF1 (+2)	SSTDB	2e-14	1	2	3	0.0648	1	0.91	0.58	0.63	2	1	0	0	2	1	0	0	0.0648	0.0263	0	0	>sp|Q96AE4|FUBP1_HUMAN_Far_upstream_element-binding_protein_1_OS=Homo_sapiens_GN=FUBP1_PE=1_SV=3|||2e-14	59 kDa		true_forward_protein
677	tr|A9TES6|A9TES6_PHYPA	VPDB	VPDB	1	2	2	0.138	1	0	0.75	0	2	0	0	0	2	0	0	0	0.138	0	0	0	Predicted protein OS=Physcomitrella patens subsp. patens GN=PHYPADRAFT_221618 PE=3 SV=1	18 kDa		true_forward_protein
678	14312-639_6_ORF2	SSTDB	2e-06	1	2	5	0.0291	1	0	0.99	1	1	0	1	2	1	0	2	2	0.0273	0	0.0273	0.0291	>sp|P0CP47|PABP_CRYNB_Polyadenylate-binding_protein,_cytoplasmic_and_nuclear_OS=Cryptococcus_neoformans_var._neoformans_serotype_D_(strain_B-3501A)_GN=PAB1_PE=3_SV=1|||2e-06	60 kDa		true_forward_protein
679	127720-217_3_ORF2 (+5)	SSTDB	0	1	3	6	0.152	1	1	0.46	1	1	2	0	3	1	2	0	3	0.0497	0.0602	0	0.152	>sp|Q43316|HEM3_ARATH_Porphobilinogen_deaminase,_chloroplastic_OS=Arabidopsis_thaliana_GN=HEMC_PE=1_SV=1|||0	41 kDa		true_forward_protein
680	310095-63_2_ORF2 (+1)	SSTDB	0	1	2	4	0.0149	1	0.35	0	1	2	0	0	2	2	0	0	2	0.0149	0	0	0.0149	>sp|Q9LYS2|AB10C_ARATH_ABC_transporter_C_family_member_10_OS=Arabidopsis_thaliana_GN=ABCC10_PE=2_SV=2|||0	181 kDa		true_forward_protein
681	7-7952_3_ORF2 (+654)	SSTDB	0	1	9	40	0.131	1	1	1	0.79	9	5	5	0	21	6	13	0	0.131	0.131	0.131	0	>sp|B0CB14|PSBA1_ACAM1_Photosystem_Q(B)_protein_1_OS=Acaryochloris_marina_(strain_MBIC_11017)_GN=psbA1_PE=3_SV=1|||0	39 kDa	TRUE	true_forward_protein
682	252835-98_5_ORF1	SSTDB	1e-167	1	3	5	0.104	1	0.85	0	1	3	1	0	1	3	1	0	1	0.104	0.0253	0	0.043	>sp|Q9T0K7|HIBC6_ARATH_3-hydroxyisobutyryl-CoA_hydrolase-like_protein_3,_mitochondrial_OS=Arabidopsis_thaliana_GN=At4g13360_PE=1_SV=2|||1e-167	42 kDa		true_forward_protein
683	305451-65_2_ORF2	SSTDB	1e-17	1	2	4	0.05	1	0	0.58	1	2	0	0	2	2	0	0	2	0.0233	0	0	0.05	>sp|A1L2I9|T214B_XENLA_Transmembrane_protein_214-B_OS=Xenopus_laevis_GN=tmem214-b_PE=2_SV=1|||1e-17	65 kDa		true_forward_protein
684	28762-471_3_ORF2	SSTDB	6e-148	1	2	8	0.0623	1	0.99	1	0	2	1	2	0	3	2	3	0	0.0623	0.0346	0.0623	0	>sp|Q9LIP2|PSB5B_ARATH_Proteasome_subunit_beta_type-5-B_OS=Arabidopsis_thaliana_GN=PBE2_PE=1_SV=1|||6e-148	31 kDa		true_forward_protein
685	415476-17_5_ORF2 (+1)	SSTDB	1e-111	1	2	5	0.0525	0.98	0	1	1	1	0	2	1	2	0	2	1	0.0263	0	0.0525	0.0263	>sp|A6UVT6|LADH_META3_Lactaldehyde_dehydrogenase_OS=Methanococcus_aeolicus_(strain_Nankai-3_/_ATCC_BAA-1280)_GN=Maeo_1030_PE=3_SV=1|||1e-111	54 kDa		true_forward_protein
686	239429-107_3_ORF2	SSTDB	1e-177	1	2	7	0.0701	1	1	0.98	1	2	2	1	2	2	2	1	2	0.0701	0.0701	0.0339	0.0701	>sp|A5PKH3|FAAA_BOVIN_Fumarylacetoacetase_OS=Bos_taurus_GN=FAH_PE=2_SV=1|||1e-177	48 kDa		true_forward_protein
687	128797-216_2_ORF2	SSTDB	4e-115	1	1	1	0.0693	1	0	0.99	0	1	0	0	0	1	0	0	0	0.0693	0	0	0	>sp|Q9ZVL6|U603_ARATH_UPF0603_protein_At1g54780,_chloroplastic_OS=Arabidopsis_thaliana_GN=At1g54780_PE=1_SV=1|||4e-115	32 kDa		true_forward_protein
688	155698-187_1_ORF1	SSTDB	5e-113	1	2	5	0.211	1	0	1	0	2	0	2	0	3	0	2	0	0.211	0	0.211	0	>sp|P13869|CB12_PETHY_Chlorophyll_a-b_binding_protein,_chloroplastic_OS=Petunia_hybrida_PE=2_SV=1|||5e-113	19 kDa		true_forward_protein
689	146816-201_1_ORF2	SSTDB	7e-89	1	2	3	0.0691	1	0	1	0	2	0	1	0	2	0	1	0	0.0691	0	0.0395	0	>sp|P83643|UP12_ORYSI_Unknown_protein_DS12_from_2D-PAGE_of_leaf,_chloroplastic_OS=Oryza_sativa_subsp._indica_GN=OsI_027381_PE=1_SV=2|||7e-89	33 kDa	TRUE	true_forward_protein
690	1-12177_3_ORF5	SSTDB	4e-124	1	1	2	0.175	1	0	1	0	1	0	1	0	1	0	1	0	0.0448	0	0.175	0	>sp|P59152|RR4_WOOUN_30S_ribosomal_protein_S4,_chloroplastic_OS=Woodwardia_unigemmata_GN=rps4_PE=3_SV=1|||4e-124	26 kDa	TRUE	true_forward_protein
691	180609-155_6_ORF2 (+2)	SSTDB	4e-46	1	1	2	0.0273	1	0	0.98	0.97	1	0	1	0	1	0	1	0	0.0136	0	0.0273	0	>sp|B3H4P1|PP450_ARATH_Pentatricopeptide_repeat-containing_protein_At5g66631_OS=Arabidopsis_thaliana_GN=At5g66631_PE=2_SV=1|||4e-46	91 kDa		true_forward_protein
692	24435-507_4_ORF2	SSTDB	2e-146	1	2	2	0.0403	1	0	0.7	0	2	0	0	0	2	0	0	0	0.0403	0	0	0	>sp|P48417|CP74_LINUS_Allene_oxide_synthase,_chloroplastic_OS=Linum_usitatissimum_GN=CYP74A_PE=1_SV=1|||2e-146	55 kDa		true_forward_protein
693	18361-579_1_ORF2 (+5)	SSTDB	3e-119	1	2	7	0.0902	1	1	0.96	1	1	2	1	2	1	3	1	2	0.0438	0.0902	0.0464	0.0902	>sp|Q8VYZ3|PME53_ARATH_Probable_pectinesterase_53_OS=Arabidopsis_thaliana_GN=PME53_PE=2_SV=1|||3e-119	41 kDa		true_forward_protein
694	24293-509_5_ORF2	SSTDB	0	1	2	6	0.0579	1	0	1	1	2	0	2	2	2	0	2	2	0.0347	0	0.0579	0.0347	>sp|Q9M591|CRD1_ARATH_Magnesium-protoporphyrin_IX_monomethyl_ester_[oxidative]_cyclase,_chloroplastic_OS=Arabidopsis_thaliana_GN=CRD1_PE=2_SV=2|||0	49 kDa		true_forward_protein
695	402146-23_2_ORF1	SSTDB	5e-06	1	2	5	0.116	1	0.98	0.99	0	2	1	1	0	2	1	2	0	0.116	0.071	0.071	0	>sp|Q8PY83|HDRB_METMA_CoB--CoM_heterodisulfide_reductase_1_subunit_B_OS=Methanosarcina_mazei_(strain_ATCC_BAA-159_/_DSM_3647_/_Goe1_/_Go1_/_JCM_11833_/_OCM_88)_GN=hdrB_PE=3_SV=2|||5e-06	18 kDa		true_forward_protein
696	tr|A5B483|A5B483_VITVI (+2)	VPDB	VPDB	1	2	4	0.0563	1	0.99	0.99	0	2	1	1	0	2	1	1	0	0.0563	0.0433	0.0563	0	Putative uncharacterized protein OS=Vitis vinifera GN=VITISV_006813 PE=4 SV=1	25 kDa		true_forward_protein
697	11136-719_2_ORF2 (+13)	SSTDB	1e-62	1	2	5	0.224	1	0	1	0	2	0	1	0	3	0	2	0	0.224	0	0.138	0	>sp|Q5QM99|RL37A_ORYSJ_60S_ribosomal_protein_L37a_OS=Oryza_sativa_subsp._japonica_GN=Os01g0679700_PE=1_SV=1|||1e-62	13 kDa		true_forward_protein
698	273590-84_6_ORF1 (+1)	SSTDB	3e-10	1	2	5	0.019	1	1	0.87	0.96	2	1	1	0	3	1	1	0	0.019	0.00907	0.00907	0	>sp|Q5T9S5|CCD18_HUMAN_Coiled-coil_domain-containing_protein_18_OS=Homo_sapiens_GN=CCDC18_PE=1_SV=1|||3e-10	123 kDa		true_forward_protein
699	189606-147_1_ORF2 (+1)	SSTDB	7e-93	1	1	3	0.0407	1	0.99	1	0	1	1	1	0	1	1	1	0	0.0407	0.0407	0.0407	0	>sp|Q9SR70|FK164_ARATH_Peptidyl-prolyl_cis-trans_isomerase_FKBP16-4,_chloroplastic_OS=Arabidopsis_thaliana_GN=FKBP16-4_PE=1_SV=1|||7e-93	26 kDa		true_forward_protein
700	sp|Q0JM17|RH56_ORYSJ (+23)	VPDB	VPDB	1	1	4	0.0231	0.98	0.92	1	0.69	1	1	1	0	1	1	2	0	0.0231	0.0231	0.0231	0	DEAD-box ATP-dependent RNA helicase 56 OS=Oryza sativa subsp. japonica GN=Os01g0549700 PE=2 SV=2	49 kDa		true_forward_protein
701	2121-1366_3_ORF2	SSTDB	0	1	1	6	0.0499	1	0.99	0.99	1	1	1	1	1	2	1	2	1	0.0499	0.0499	0.0499	0.0499	>sp|Q9SF85|ADK1_ARATH_Adenosine_kinase_1_OS=Arabidopsis_thaliana_GN=ADK1_PE=1_SV=1|||0	39 kDa		true_forward_protein
702	49755-360_4_ORF2 (+1)	SSTDB	no_acceptable_blastHit	1	2	4	0.0135	0.98	1	0.98	0.97	2	1	1	0	2	1	1	0	0.0135	0.0135	0.0135	0	no_acceptable_match|||NA	99 kDa		true_forward_protein
703	3863-1099_6_ORF1 (+1)	SSTDB	3e-70	1	1	4	0.0889	1	1	1	0	1	1	1	0	2	1	1	0	0.0356	0.0889	0.0356	0	>sp|P42761|GSTFA_ARATH_Glutathione_S-transferase_F10_OS=Arabidopsis_thaliana_GN=GSTF10_PE=1_SV=3|||3e-70	25 kDa		true_forward_protein
704	212077-127_1_ORF1 (+1)	SSTDB	5e-54	1	2	4	0.0402	0.77	0.86	0.61	1	1	1	0	2	1	1	0	2	0.0235	0.0235	0	0.0402	>sp|P58223|Y4837_ARATH_KH_domain-containing_protein_At4g18375_OS=Arabidopsis_thaliana_GN=At4g18375_PE=2_SV=1|||5e-54	65 kDa		true_forward_protein
705	59878-327_6_ORF2	SSTDB	4e-35	1	1	3	0.0706	1	0.27	1	0	1	0	1	0	2	0	1	0	0.0706	0	0.0706	0	>sp|P93092|ACP1_CASGL_Acyl_carrier_protein_1,_chloroplastic_OS=Casuarina_glauca_GN=ACP1_PE=2_SV=1|||4e-35	18 kDa		true_forward_protein
706	3793-1105_1_ORF1 (+1)	SSTDB	3e-08	1	2	2	0.0738	0.61	1	1	0.66	0	0	2	0	0	0	2	0	0	0	0.0738	0	>sp|Q9H0B6|KLC2_HUMAN_Kinesin_light_chain_2_OS=Homo_sapiens_GN=KLC2_PE=1_SV=1|||3e-08	36 kDa	TRUE	true_forward_protein
707	131087-214_1_ORF2	SSTDB	6e-33	1	1	5	0.0543	0.99	0.85	1	0	1	1	1	0	3	1	1	0	0.0543	0.0543	0.0543	0	>sp|P64741|Y887_MYCTU_Uncharacterized_protein_Rv0887c/MT0910_OS=Mycobacterium_tuberculosis_GN=Rv0887c_PE=4_SV=1|||6e-33	20 kDa		true_forward_protein
708	tr|A5CAF8|A5CAF8_VITVI	VPDB	VPDB	1	11	41	0.167	1	0.37	1	1	6	0	7	11	12	0	13	16	0.123	0.0377	0.123	0.167	Phosphoglycerate kinase OS=Vitis vinifera GN=VIT_19s0085g00380 PE=3 SV=1	50 kDa	TRUE	true_forward_protein
709	290850-73_1_ORF2 (+2)	SSTDB	no_acceptable_blastHit	1	2	4	0.0826	1	0.25	0.97	1	1	0	1	2	1	0	1	2	0.0391	0	0.0435	0.0826	no_acceptable_match|||NA	25 kDa		true_forward_protein
710	10518-736_6_ORF1 (+1)	SSTDB	1e-86	1	1	2	0.08	1	0.21	1	0	1	0	1	0	1	0	1	0	0.08	0	0.08	0	>sp|Q96252|ATP4_ARATH_ATP_synthase_subunit_delta',_mitochondrial_OS=Arabidopsis_thaliana_GN=At5g47030_PE=1_SV=1|||1e-86	21 kDa		true_forward_protein
711	193637-143_4_ORF1	SSTDB	0	1	1	2	0.0445	1	0.96	0.06	1	1	0	0	1	1	0	0	1	0.0445	0	0	0.0309	>sp|Q9S795|BADH1_ARATH_Betaine_aldehyde_dehydrogenase_1,_chloroplastic_OS=Arabidopsis_thaliana_GN=ALDH10A8_PE=2_SV=1|||0	57 kDa		true_forward_protein
712	2698-1257_3_ORF2 (+1)	SSTDB	7e-138	1	1	1	0.0396	1	0	0.99	0.97	1	0	0	0	1	0	0	0	0.0396	0	0	0	>sp|Q8DKR7|DNAJ_THEEB_Chaperone_protein_DnaJ_OS=Thermosynechococcus_elongatus_(strain_BP-1)_GN=dnaJ_PE=3_SV=2|||7e-138	49 kDa		true_forward_protein
713	339359-48_3_ORF1	SSTDB	8e-12	1	2	6	0.126	0.98	0	1	0.96	2	0	1	2	3	0	1	2	0.126	0	0.126	0.126	>sp|P13240|DR206_PEA_Disease_resistance_response_protein_206_OS=Pisum_sativum_GN=PI206_PE=2_SV=2|||8e-12	21 kDa		true_forward_protein
714	257043-95_6_ORF2 (+1)	SSTDB	0	1	1	4	0.0194	1	0.42	0.31	0.88	1	0	0	1	3	0	0	1	0.0194	0	0	0.0194	>sp|Q60EJ6|GH34_ORYSJ_Probable_indole-3-acetic_acid-amido_synthetase_GH3.4_OS=Oryza_sativa_subsp._japonica_GN=GH3.4_PE=2_SV=1|||0	74 kDa		true_forward_protein
715	tr|E1ZK85|E1ZK85_CHLVA	VPDB	VPDB	1	1	2	0.026	0.95	1	0.92	0.87	1	1	0	0	1	1	0	0	0.026	0.026	0	0	Putative uncharacterized protein OS=Chlorella variabilis GN=CHLNCDRAFT_48993 PE=3 SV=1	66 kDa		true_forward_protein
716	341112-47_2_ORF1 (+3)	SSTDB	2e-10	0.99	1	7	0.0524	0.98	0.99	0.99	0.99	1	1	1	1	2	1	2	2	0.0524	0.0524	0.0524	0.0524	>sp|P13240|DR206_PEA_Disease_resistance_response_protein_206_OS=Pisum_sativum_GN=PI206_PE=2_SV=2|||2e-10	23 kDa		true_forward_protein
717	96049-255_6_ORF1	SSTDB	0	0.99	2	9	0.0277	0.98	0.9	0.99	0.98	2	1	2	2	3	1	3	2	0.0277	0.0277	0.0277	0.0277	>sp|Q8LL05|SSG1B_HORVU_Granule-bound_starch_synthase_1b,_chloroplastic/amyloplastic_(Fragment)_OS=Hordeum_vulgare_PE=1_SV=1|||0	70 kDa		true_forward_protein
718	186592-150_2_ORF1 (+21)	SSTDB	0	0.96	1	5	0.0165	0.96	0.72	0.46	0.93	1	0	0	1	3	0	0	2	0.0165	0	0	0.0165	>sp|Q9LXV3|DIT1_ARATH_Dicarboxylate_transporter_1,_chloroplastic_OS=Arabidopsis_thaliana_GN=DIT1_PE=1_SV=1|||0	64 kDa		true_forward_protein
719	75229-291_3_ORF2	SSTDB	0	1	1	2	0.00932	1	1	0.9	0.53	1	1	0	0	1	1	0	0	0.00932	0.00932	0	0	Cluster of >sp|Q94A18|AB29G_ARATH_ABC_transporter_G_family_member_29_OS=Arabidopsis_thaliana_GN=ABCG29_PE=2_SV=2|||0 (75229-291_3_ORF2)	145 kDa	TRUE	true_forward_protein
720	sp|P26857|COX2_MARPO [10]	VPDB	VPDB	1	2	4	0.147	1	0.97	1	0	2	0	2	0	2	0	2	0	0.147	0	0.131	0	Cluster of Cytochrome c oxidase subunit 2 OS=Marchantia polymorpha GN=COX2 PE=3 SV=3 (sp|P26857|COX2_MARPO)	29 kDa	TRUE	true_forward_protein
721	135880-210_3_ORF2	SSTDB	6e-115	1	3	7	0.248	1	0.99	0.97	0	3	1	1	0	4	1	2	0	0.248	0.0556	0.0556	0	>sp|Q8LDP4|CP19D_ARATH_Peptidyl-prolyl_cis-trans_isomerase_CYP19-4_OS=Arabidopsis_thaliana_GN=CYP19-4_PE=1_SV=2|||6e-115	25 kDa		true_forward_protein
722	245753-102_2_ORF1	SSTDB	0	1	3	5	0.0444	0	0	0.83	1	0	0	1	3	0	0	1	4	0	0	0.0114	0.0444	>sp|Q498J7|MC6ZA_XENLA_Zygotic_DNA_replication_licensing_factor_mcm6-A_OS=Xenopus_laevis_GN=zmcm6-a_PE=1_SV=1|||0	98 kDa		true_forward_protein
723	318531-58_3_ORF2	SSTDB	7e-127	1	3	5	0.0476	1	0	0.88	0.97	3	0	1	1	3	0	1	1	0.0476	0	0.0132	0.0132	>sp|A4FLF6|Y5696_SACEN_UPF0261_protein_SACE_5696_OS=Saccharopolyspora_erythraea_(strain_NRRL_23338)_GN=SACE_5696_PE=3_SV=1|||7e-127	80 kDa		true_forward_protein
724	263607-90_6_ORF2 (+1)	SSTDB	0	1	3	6	0.109	1	0	0.81	1	3	0	1	2	3	0	1	2	0.109	0	0.0242	0.0652	>sp|Q9LR75|HEM6_ARATH_Coproporphyrinogen-III_oxidase,_chloroplastic_OS=Arabidopsis_thaliana_GN=CPX_PE=1_SV=1|||0	46 kDa		true_forward_protein
725	179313-157_6_ORF2 (+1)	SSTDB	1e-13	1	3	5	0.0911	1	0	1	0	1	0	3	0	2	0	3	0	0.0304	0	0.0911	0	>sp|Q8BJY1|PSMD5_MOUSE_26S_proteasome_non-ATPase_regulatory_subunit_5_OS=Mus_musculus_GN=Psmd5_PE=1_SV=4|||1e-13	58 kDa		true_forward_protein
726	650-1895_4_ORF2	SSTDB	2e-135	1	4	4	0.084	1	1	0	0	4	0	0	0	4	0	0	0	0.084	0	0	0	>sp|Q06915|EA6_ARATH_Probable_glucan_endo-1,3-beta-glucosidase_A6_OS=Arabidopsis_thaliana_GN=A6_PE=2_SV=1|||2e-135	52 kDa		true_forward_protein
727	172993-163_5_ORF1 (+1)	SSTDB	4e-129	1	3	4	0.104	1	0	1	0.26	3	0	1	0	3	0	1	0	0.104	0	0.047	0	>sp|Q9XJ36|CLPR2_ARATH_ATP-dependent_Clp_protease_proteolytic_subunit-related_protein_2,_chloroplastic_OS=Arabidopsis_thaliana_GN=CLPR2_PE=1_SV=1|||4e-129	33 kDa		true_forward_protein
728	200939-137_4_ORF2	SSTDB	1e-51	1	3	3	0.103	1	0	0.29	0	3	0	0	0	3	0	0	0	0.103	0	0	0	>sp|O04616|Y4115_ARATH_Uncharacterized_protein_At4g01150,_chloroplastic_OS=Arabidopsis_thaliana_GN=At4g01150_PE=1_SV=1|||1e-51	20 kDa		true_forward_protein
729	221850-120_2_ORF1 (+1)	SSTDB	6e-173	1	3	9	0.118	1	0.7	0.09	0.99	3	1	1	2	4	1	2	2	0.118	0.0242	0.0242	0.043	>sp|Q5M729|OPD23_ARATH_Dihydrolipoyllysine-residue_acetyltransferase_component_3_of_pyruvate_dehydrogenase_complex,_mitochondrial_OS=Arabidopsis_thaliana_GN=At1g54220_PE=1_SV=1|||6e-173	40 kDa	TRUE	true_forward_protein
730	61857-322_3_ORF2	SSTDB	no_acceptable_blastHit	1	3	3	0.0578	1	0	0.93	0.45	3	0	0	0	3	0	0	0	0.0578	0	0	0	no_acceptable_match|||NA	90 kDa		true_forward_protein
731	246414-102_1_ORF2	SSTDB	0	1	1	1	0.0235	0.97	0	0.66	1	0	0	0	1	0	0	0	1	0	0	0	0.0235	>sp|O48956|C98A1_SORBI_Cytochrome_P450_98A1_OS=Sorghum_bicolor_GN=CYP98A1_PE=2_SV=1|||0	63 kDa		true_forward_protein
732	1739-1468_2_ORF2	SSTDB	1e-116	1	3	5	0.111	1	1	0.21	0.98	3	1	1	0	3	1	1	0	0.111	0.0419	0.0296	0	>sp|Q9UQ80|PA2G4_HUMAN_Proliferation-associated_protein_2G4_OS=Homo_sapiens_GN=PA2G4_PE=1_SV=3|||1e-116	45 kDa	TRUE	true_forward_protein
733	280855-79_6_ORF2	SSTDB	1e-138	1	2	5	0.0505	1	1	1	1	1	2	1	1	1	2	1	1	0.0224	0.0505	0.0224	0.0224	>sp|Q73KB2|SYS_TREDE_Serine--tRNA_ligase_OS=Treponema_denticola_(strain_ATCC_35405_/_CIP_103919_/_DSM_14222)_GN=serS_PE=3_SV=1|||1e-138	60 kDa		true_forward_protein
734	321167-57_2_ORF1 (+1)	SSTDB	1e-21	1	2	5	0.0789	1	1	1	0.98	1	2	1	1	1	2	1	1	0.0366	0.0789	0.0366	0.0366	>sp|P14832|CYPH_YEAST_Peptidyl-prolyl_cis-trans_isomerase_OS=Saccharomyces_cerevisiae_(strain_ATCC_204508_/_S288c)_GN=CPR1_PE=1_SV=3|||1e-21	39 kDa		true_forward_protein
735	193540-143_3_ORF2	SSTDB	2e-17	1	1	3	0.0336	1	1	0.53	0.96	1	1	0	1	1	1	0	1	0.0336	0.0336	0	0.0336	>sp|O15294|OGT1_HUMAN_UDP-N-acetylglucosamine--peptide_N-acetylglucosaminyltransferase_110_kDa_subunit_OS=Homo_sapiens_GN=OGT_PE=1_SV=3|||2e-17	36 kDa		true_forward_protein
736	66719-309_4_ORF2	SSTDB	3e-12	1	2	4	0.13	1	0	1	0.42	2	0	2	0	2	0	2	0	0.13	0	0.0942	0	>sp|Q01836|P60_LISIN_Probable_endopeptidase_p60_OS=Listeria_innocua_serovar_6a_(strain_CLIP_11262)_GN=iap_PE=3_SV=2|||3e-12	25 kDa		true_forward_protein
737	133239-212_4_ORF2 (+1)	SSTDB	9e-14	1	2	2	0.0725	1	0.15	0	0	2	0	0	0	2	0	0	0	0.0725	0	0	0	>sp|P13447|LAT52_SOLLC_Anther-specific_protein_LAT52_OS=Solanum_lycopersicum_GN=LAT52_PE=2_SV=1|||9e-14	36 kDa		true_forward_protein
738	10512-737_4_ORF1	SSTDB	2e-118	1	2	2	0.155	1	0.95	0.76	0	2	0	0	0	2	0	0	0	0.155	0	0	0	>sp|P40392|RIC1_ORYSJ_Ras-related_protein_RIC1_OS=Oryza_sativa_subsp._japonica_GN=RIC1_PE=2_SV=2|||2e-118	21 kDa		true_forward_protein
739	40155-402_5_ORF3	SSTDB	9e-65	1	2	6	0.154	1	0.99	1	0	2	1	1	0	3	1	2	0	0.154	0.0956	0.0956	0	>sp|Q5EF31|PROF_CROSA_Profilin_OS=Crocus_sativus_PE=1_SV=1|||9e-65	14 kDa		true_forward_protein
740	48417-365_2_ORF2	SSTDB	1e-14	1	1	3	0.0162	0	1	0.99	1	0	1	1	1	0	1	1	1	0	0.0162	0.0139	0.0139	>sp|O22193|PUB4_ARATH_U-box_domain-containing_protein_4_OS=Arabidopsis_thaliana_GN=PUB4_PE=1_SV=3|||1e-14	93 kDa		true_forward_protein
741	178861-157_1_ORF1 (+1)	SSTDB	5e-07	1	1	3	0.0541	1	0.99	0	0	1	1	0	0	2	1	0	0	0.0541	0.0541	0	0	>sp|Q98Q11|MNMA_MYCPU_tRNA-specific_2-thiouridylase_MnmA_OS=Mycoplasma_pulmonis_(strain_UAB_CTIP)_GN=mnmA_PE=3_SV=1|||5e-07	24 kDa		true_forward_protein
742	142454-204_3_ORF2	SSTDB	0	1	1	2	0.0172	0.39	1	0.92	0.62	0	1	1	0	0	1	1	0	0	0.0172	0.0172	0	>sp|Q00624|ASOL_BRANA_L-ascorbate_oxidase_homolog_OS=Brassica_napus_GN=Bp10_PE=2_SV=1|||0	70 kDa		true_forward_protein
743	18399-579_2_ORF2 (+1)	SSTDB	0	1	2	3	0.0215	1	0	0.98	0.44	2	0	1	0	2	0	1	0	0.0215	0	0.0215	0	>sp|F4HTM3|GCS1_ARATH_Mannosyl-oligosaccharide_glucosidase_GCS1_OS=Arabidopsis_thaliana_GN=GCS1_PE=1_SV=1|||0	95 kDa		true_forward_protein
744	7067-864_1_ORF2	SSTDB	0	1	1	4	0.0321	1	0.86	1	0	1	1	1	0	2	1	1	0	0.0321	0.0321	0.0321	0	>sp|Q9C5Z2|EIF3H_ARATH_Eukaryotic_translation_initiation_factor_3_subunit_H_OS=Arabidopsis_thaliana_GN=TIF3H1_PE=2_SV=2|||0	39 kDa		true_forward_protein
745	370264-35_6_ORF1 (+1)	SSTDB	2e-07	1	1	5	0.0255	1	0	0.98	1	1	0	1	1	1	0	2	2	0.0255	0	0.0255	0.0255	>sp|Q8C2Q3|RBM14_MOUSE_RNA-binding_protein_14_OS=Mus_musculus_GN=Rbm14_PE=1_SV=1|||2e-07	51 kDa		true_forward_protein
746	398247-24_2_ORF1	SSTDB	3e-09	1	1	4	0.0812	1	0	1	1	1	0	1	1	1	0	2	1	0.0812	0	0.0812	0.0812	>sp|Q5M9F1|RBM34_RAT_RNA-binding_protein_34_OS=Rattus_norvegicus_GN=Rbm34_PE=2_SV=1|||3e-09	17 kDa		true_forward_protein
747	307966-64_2_ORF2	SSTDB	0	1	2	6	0.0496	1	1	1	0.96	2	1	1	1	3	1	1	1	0.0496	0.031	0.031	0.031	>sp|P40370|ENO11_SCHPO_Enolase_1-1_OS=Schizosaccharomyces_pombe_(strain_972_/_ATCC_24843)_GN=eno101_PE=1_SV=2|||0	52 kDa	TRUE	true_forward_protein
748	293356-72_1_ORF1 (+1)	SSTDB	no_acceptable_blastHit	1	1	7	0.0494	1	0.99	0.99	0.92	1	1	1	1	3	2	1	1	0.0494	0.0494	0.0494	0.0494	no_acceptable_match|||NA	26 kDa		true_forward_protein
749	tr|A9P0D2|A9P0D2_PICSI	VPDB	VPDB	1	1	5	0.0395	1	0.97	1	0	1	1	1	0	2	1	2	0	0.0395	0.0395	0.0395	0	Putative uncharacterized protein OS=Picea sitchensis PE=2 SV=1	33 kDa		true_forward_protein
750	tr|A7KNZ9|A7KNZ9_GOSBA	VPDB	VPDB	1	5	35	0.167	0.99	1	1	0.99	5	4	5	5	12	7	9	7	0.167	0.167	0.167	0.167	Chloroplast transketolase (Fragment) OS=Gossypium barbadense PE=2 SV=1	18 kDa	TRUE	true_forward_protein
751	101113-248_5_ORF2 (+4)	SSTDB	0	1	1	4	0.0208	0.97	0.41	0.98	1	1	0	1	1	1	0	2	1	0.0208	0	0.0208	0.0208	>sp|P42825|DNAJ2_ARATH_Chaperone_protein_dnaJ_2_OS=Arabidopsis_thaliana_GN=ATJ2_PE=1_SV=2|||0	48 kDa		true_forward_protein
752	277855-81_2_ORF2 (+2)	SSTDB	9e-51	1	1	5	0.0262	0.96	0.99	1	1	1	1	1	1	2	1	1	1	0.0262	0.0262	0.0262	0.0262	>sp|Q9FJ45|GDL83_ARATH_GDSL_esterase/lipase_At5g45910_OS=Arabidopsis_thaliana_GN=At5g45910_PE=2_SV=1|||9e-51	41 kDa		true_forward_protein
753	tr|B9SHG6|B9SHG6_RICCO	VPDB	VPDB	1	1	4	0.0193	0.74	1	0.93	1	0	1	1	1	0	2	1	1	0	0.0193	0.0193	0.0193	Chaperonin containing t-complex protein 1, theta subunit, tcpq, putative OS=Ricinus communis GN=RCOM_1121730 PE=3 SV=1	56 kDa		true_forward_protein
754	50095-359_2_ORF2	SSTDB	3e-23	1	2	2	0.0314	1	0.7	0.37	0.64	2	0	0	0	2	0	0	0	0.0314	0	0	0	>sp|Q9FRL8|DHAR2_ARATH_Glutathione_S-transferase_DHAR2_OS=Arabidopsis_thaliana_GN=DHAR2_PE=1_SV=1|||3e-23	53 kDa		true_forward_protein
755	393073-25_4_ORF2	SSTDB	1e-118	1	1	4	0.0373	1	0.17	0.93	1	1	0	1	1	1	0	2	1	0.0373	0	0.0373	0.0373	>sp|Q9SZJ5|GLYM_ARATH_Serine_hydroxymethyltransferase,_mitochondrial_OS=Arabidopsis_thaliana_GN=SHM1_PE=1_SV=1|||1e-118	33 kDa		true_forward_protein
756	tr|A9SGC3|A9SGC3_PHYPA (+1)	VPDB	VPDB	1	1	2	0.0659	1	0.7	1	0	1	0	1	0	1	0	1	0	0.0599	0	0.0659	0	Predicted protein OS=Physcomitrella patens subsp. patens GN=PHYPADRAFT_212042 PE=3 SV=1	19 kDa		true_forward_protein
757	152508-192_2_ORF1 (+1)	SSTDB	2e-08	1	1	2	0.0375	0.43	1	1	0.48	0	1	1	0	0	1	1	0	0	0.0177	0.0375	0	>sp|Q32PJ2|APOA4_BOVIN_Apolipoprotein_A-IV_OS=Bos_taurus_GN=APOA4_PE=2_SV=1|||2e-08	50 kDa		true_forward_protein
758	212463-127_1_ORF1 (+1)	SSTDB	1e-92	1	1	3	0.0124	0.95	0.95	0	1	1	1	0	1	1	1	0	1	0.0124	0.0124	0	0.0124	>sp|P54122|RNJ_CORGL_Ribonuclease_J_OS=Corynebacterium_glutamicum_(strain_ATCC_13032_/_DSM_20300_/_JCM_1318_/_LMG_3730_/_NCIMB_10025)_GN=Cgl1970_PE=3_SV=2|||1e-92	107 kDa		true_forward_protein
759	101879-247_4_ORF2	SSTDB	9e-126	1	1	4	0.0934	1	0.8	0.93	1	1	1	1	1	1	1	1	1	0.0934	0.0934	0.0934	0.0934	>sp|Q9SAR5|AKR2_ARATH_Ankyrin_repeat_domain-containing_protein_2_OS=Arabidopsis_thaliana_GN=AKR2_PE=1_SV=2|||9e-126	36 kDa		true_forward_protein
760	9166-782_3_ORF1	SSTDB	5e-73	1	1	2	0.115	1	0.77	0.99	0	1	0	1	0	1	0	1	0	0.115	0	0.115	0	>sp|P49211|RL321_ARATH_60S_ribosomal_protein_L32-1_OS=Arabidopsis_thaliana_GN=RPL32A_PE=2_SV=2|||5e-73	14 kDa	TRUE	true_forward_protein
761	88904-266_5_ORF2	SSTDB	9e-82	1	1	1	0.0188	1	0.59	0.99	0.93	1	0	0	0	1	0	0	0	0.0188	0	0	0	>sp|A4YGN0|SUCD_METS5_Succinate-semialdehyde_dehydrogenase_(acetylating)_OS=Metallosphaera_sedula_(strain_ATCC_51363_/_DSM_5348)_GN=Msed_1424_PE=1_SV=1|||9e-82	46 kDa		true_forward_protein
762	13447-660_2_ORF1 (+1)	SSTDB	3e-70	1	1	3	0.0438	1	0.97	0.74	0	1	1	0	0	2	1	0	0	0.0438	0.0438	0	0	>sp|Q93ZC5|AOC4_ARATH_Allene_oxide_cyclase_4,_chloroplastic_OS=Arabidopsis_thaliana_GN=AOC4_PE=2_SV=1|||3e-70	30 kDa		true_forward_protein
763	tr|D5AEE9|D5AEE9_PICSI	VPDB	VPDB	1	1	2	0.0471	0.97	0.99	1	0	1	0	1	0	1	0	1	0	0.0435	0	0.0471	0	Putative uncharacterized protein OS=Picea sitchensis PE=2 SV=1	30 kDa		true_forward_protein
764	135075-211_2_ORF2 (+1)	SSTDB	1e-65	1	1	1	0.0541	0.99	0.52	1	0.55	0	0	1	0	0	0	1	0	0	0	0.0541	0	>sp|Q942A8|GL13_ORYSJ_Germin-like_protein_1-3_OS=Oryza_sativa_subsp._japonica_GN=GER8_PE=2_SV=1|||1e-65	24 kDa		true_forward_protein
765	25759-495_3_ORF2	SSTDB	2e-06	0.99	1	4	0.0426	0.98	0.75	0.99	0.93	1	0	1	1	1	0	2	1	0.0426	0	0.0426	0.0426	>sp|P63546|APT_STRP1_Adenine_phosphoribosyltransferase_OS=Streptococcus_pyogenes_serotype_M1_GN=apt_PE=3_SV=1|||2e-06	28 kDa	TRUE	true_forward_protein
766	7434-849_4_ORF2	SSTDB	2e-37	0.99	1	2	0.0448	0.94	0.99	0.98	0.89	0	1	1	0	0	1	1	0	0	0.0448	0.0448	0	>sp|Q54T49|APT11_DICDI_Acyl-protein_thioesterase_1_homolog_1_OS=Dictyostelium_discoideum_GN=DDB_G0282005_PE=2_SV=1|||2e-37	31 kDa		true_forward_protein
767	sp|A6YGB8|PSBA_LEPTE (+2)	VPDB	VPDB	0.99	8	35	0.0988	0.95	0.77	0.99	0.5	8	4	4	0	18	5	12	0	0.0988	0.0988	0.0988	0	Photosystem Q(B) protein OS=Leptosira terrestris GN=psbA PE=3 SV=2	38 kDa	TRUE	true_forward_protein
768	13609-656_2_ORF2 (+1)	SSTDB	6e-116	0.99	1	2	0.0315	0.99	0.8	0.69	0.96	1	1	0	0	1	1	0	0	0.0315	0.0315	0	0	>sp|Q9SZE1|3HID1_ARATH_Probable_3-hydroxyisobutyrate_dehydrogenase-like_1,_mitochondrial_OS=Arabidopsis_thaliana_GN=At4g29120_PE=2_SV=1|||6e-116	33 kDa		true_forward_protein
769	3290-1177_2_ORF2	SSTDB	0	0.99	1	7	0.0298	0.98	0.99	0.94	0.96	1	1	1	1	1	2	2	2	0.0298	0.0298	0.0298	0.0298	>sp|Q42965|NRL4A_TOBAC_Bifunctional_nitrilase/nitrile_hydratase_NIT4A_OS=Nicotiana_tabacum_GN=NIT4A_PE=2_SV=1|||0	40 kDa		true_forward_protein
770	tr|D8QXT8|D8QXT8_SELML (+1)	VPDB	VPDB	0.99	1	1	0.0229	0.8	0	0.99	0.55	0	0	1	0	0	0	1	0	0	0	0.0229	0	T-complex protein 1 subunit delta OS=Selaginella moellendorffii GN=SELMODRAFT_80665 PE=3 SV=1	57 kDa	TRUE	true_forward_protein
771	tr|C0PRY9|C0PRY9_PICSI	VPDB	VPDB	0.98	1	1	0.0081	0.98	0.45	0.98	0.98	0	0	1	0	0	0	1	0	0	0	0.0081	0	Putative uncharacterized protein OS=Picea sitchensis PE=2 SV=1	109 kDa		true_forward_protein
772	sp|Q42836|HEM2_HORVU	VPDB	VPDB	0.95	2	3	0.0467	0.23	0.91	0.94	0.95	0	0	1	2	0	0	1	2	0	0.0467	0.0467	0.0467	Delta-aminolevulinic acid dehydratase, chloroplastic OS=Hordeum vulgare GN=HEMB PE=2 SV=1	46 kDa		true_forward_protein
773	2673-1258_1_ORF2 [2]	SSTDB	0	1	1	1	0.0187	1	0.89	0.99	0.64	1	0	0	0	1	0	0	0	0.0187	0	0	0	Cluster of >sp|P54889|ALH13_CAEEL_Probable_delta-1-pyrroline-5-carboxylate_synthase_OS=Caenorhabditis_elegans_GN=alh-13_PE=2_SV=1|||0 (2673-1258_1_ORF2)	82 kDa	TRUE	true_forward_protein
774	357656-40_2_ORF1	SSTDB	3e-24	1	1	3	0.037	1	0.97	0	1	1	1	0	1	1	1	0	1	0.037	0.0346	0	0.0346	Cluster of >sp|P37707|B2_DAUCA_B2_protein_OS=Daucus_carota_PE=2_SV=1|||3e-24 (357656-40_2_ORF1)	47 kDa	TRUE	true_forward_protein
775	328362-53_1_ORF1	SSTDB	1e-121	1	3	5	0.165	1	0.76	1	0	2	0	3	0	2	0	3	0	0.109	0	0.165	0	>sp|P49729|UCRI1_TOBAC_Cytochrome_b-c1_complex_subunit_Rieske-1,_mitochondrial_(Fragment)_OS=Nicotiana_tabacum_PE=2_SV=1|||1e-121	29 kDa		true_forward_protein
776	6128-919_1_ORF2 (+2)	SSTDB	6e-101	1	2	3	0.0831	1	0	1	0	1	0	2	0	1	0	2	0	0.0447	0	0.0831	0	>sp|O49937|RK4_SPIOL_50S_ribosomal_protein_L4,_chloroplastic_OS=Spinacia_oleracea_GN=RPL4_PE=1_SV=1|||6e-101	34 kDa		true_forward_protein
777	160515-179_2_ORF2	SSTDB	0	1	3	3	0.0942	1	0.32	0	0.44	3	0	0	0	3	0	0	0	0.0942	0	0	0	>sp|Q43314|DHE1_ARATH_Glutamate_dehydrogenase_1_OS=Arabidopsis_thaliana_GN=GDH1_PE=1_SV=1|||0	49 kDa		true_forward_protein
778	296567-70_1_ORF2	SSTDB	2e-08	1	3	4	0.0574	1	0	1	0	3	0	1	0	3	0	1	0	0.0574	0	0.0209	0	>sp|A8C8W9|NS1_I67A2_Non-structural_protein_1_(Fragment)_OS=Influenza_A_virus_(strain_A/Swine/Wisconsin/1/1967_H1N1)_GN=NS_PE=3_SV=1|||2e-08	63 kDa		true_forward_protein
779	13206-666_5_ORF2	SSTDB	9e-147	1	1	2	0.0319	1	0.39	0.1	1	1	0	0	1	1	0	0	1	0.0319	0	0	0.0319	>sp|Q8NBZ7|UXS1_HUMAN_UDP-glucuronic_acid_decarboxylase_1_OS=Homo_sapiens_GN=UXS1_PE=1_SV=1|||9e-147	42 kDa	TRUE	true_forward_protein
780	54465-344_4_ORF1	SSTDB	0	1	3	5	0.0776	0.76	0.57	1	1	1	0	3	1	1	0	3	1	0.0247	0	0.0776	0.0247	>sp|Q9SI61|ASE1_ARATH_Amidophosphoribosyltransferase_1,_chloroplastic_OS=Arabidopsis_thaliana_GN=ASE1_PE=2_SV=1|||0	62 kDa	TRUE	true_forward_protein
781	31174-453_6_ORF2	SSTDB	2e-92	1	3	3	0.112	0.97	0.64	1	0	0	0	3	0	0	0	3	0	0	0	0.112	0	>sp|Q852S5|NDK2_TOBAC_Nucleoside_diphosphate_kinase_2,_chloroplastic_OS=Nicotiana_tabacum_GN=NDPK2_PE=1_SV=1|||2e-92	28 kDa		true_forward_protein
782	174906-161_2_ORF1 (+1)	SSTDB	0	1	1	1	0.0178	1	0	0.72	0	1	0	0	0	1	0	0	0	0.0178	0	0	0	>sp|Q6JQN1|ACD10_HUMAN_Acyl-CoA_dehydrogenase_family_member_10_OS=Homo_sapiens_GN=ACAD10_PE=2_SV=1|||0	93 kDa		true_forward_protein
783	189188-147_1_ORF2	SSTDB	0	1	2	4	0.0279	0.96	0	1	1	1	0	2	1	1	0	2	1	0.0153	0	0.0279	0.0153	>sp|Q9C5J8|OEP80_ARATH_Outer_envelope_protein_80,_chloroplastic_OS=Arabidopsis_thaliana_GN=OEP80_PE=1_SV=1|||0	77 kDa		true_forward_protein
784	230837-113_3_ORF2 (+1)	SSTDB	9e-06	1	3	5	0.163	1	0	1	0	3	0	2	0	3	0	2	0	0.163	0	0.163	0	>sp|Q11VC0|NUOI_CYTH3_NADH-quinone_oxidoreductase_subunit_I_OS=Cytophaga_hutchinsonii_(strain_ATCC_33406_/_NCIMB_9469)_GN=nuoI_PE=3_SV=1|||9e-06	13 kDa		true_forward_protein
785	151179-195_3_ORF2 (+1)	SSTDB	no_acceptable_blastHit	1	2	3	0.0192	0.92	0	0.73	1	1	0	0	2	1	0	0	2	0.0192	0	0	0.0192	no_acceptable_match|||NA	77 kDa		true_forward_protein
786	78447-285_3_ORF2 (+1)	SSTDB	1e-132	1	2	3	0.13	1	0	1	0.6	1	0	2	0	1	0	2	0	0.0413	0	0.13	0	>sp|Q9CAF5|AB6I_ARATH_ABC_transporter_I_family_member_6,_chloroplastic_OS=Arabidopsis_thaliana_GN=ABCI6_PE=1_SV=1|||1e-132	34 kDa		true_forward_protein
787	364052-38_2_ORF2 (+1)	SSTDB	6e-26	1	2	6	0.107	1	0.99	1	0.98	2	1	2	1	2	1	2	1	0.107	0.0605	0.107	0.0605	>sp|B1ZW79|TRPC_OPITP_Indole-3-glycerol_phosphate_synthase_OS=Opitutus_terrae_(strain_DSM_11246_/_PB90-1)_GN=trpC_PE=3_SV=1|||6e-26	31 kDa		true_forward_protein
788	sp|P54773|PSBS_SOLLC (+10)	VPDB	VPDB	1	2	4	0.0942	0.57	0.78	1	0	0	1	2	0	0	1	3	0	0	0.029	0.0942	0	Photosystem II 22 kDa protein, chloroplastic OS=Solanum lycopersicum GN=PSBS PE=3 SV=1	29 kDa		true_forward_protein
789	125205-220_6_ORF2 (+1)	SSTDB	0	1	2	6	0.0394	1	0.71	1	1	2	0	2	2	2	0	2	2	0.0394	0	0.0394	0.0394	>sp|Q9MA55|ACBP4_ARATH_Acyl-CoA-binding_domain-containing_protein_4_OS=Arabidopsis_thaliana_GN=ACBP4_PE=1_SV=1|||0	76 kDa		true_forward_protein
790	165010-173_3_ORF2	SSTDB	0	1	2	3	0.0509	1	0	1	0.14	2	0	1	0	2	0	1	0	0.0509	0	0.016	0	>sp|Q9ZU35|AB7G_ARATH_ABC_transporter_G_family_member_7_OS=Arabidopsis_thaliana_GN=ABCG7_PE=1_SV=1|||0	76 kDa	TRUE	true_forward_protein
791	332777-51_1_ORF1	SSTDB	2e-118	1	2	2	0.0775	0	0	1	0.68	0	0	2	0	0	0	2	0	0	0	0.0775	0	>sp|Q8GU25|COMT1_ROSCH_Caffeic_acid_3-O-methyltransferase_OS=Rosa_chinensis_GN=COMT1_PE=2_SV=1|||2e-118	41 kDa		true_forward_protein
792	137888-208_4_ORF1	SSTDB	2e-46	1	2	4	0.0885	0	0.37	1	1	0	0	2	2	0	0	2	2	0	0	0.0885	0.0885	>sp|P56859|MET16_EMENI_Phosphoadenosine_phosphosulfate_reductase_OS=Emericella_nidulans_(strain_FGSC_A4_/_ATCC_38163_/_CBS_112.46_/_NRRL_194_/_M139)_GN=sA_PE=3_SV=3|||2e-46	38 kDa		true_forward_protein
793	153419-190_3_ORF2	SSTDB	1e-125	1	2	5	0.0618	1	0.89	1	0.95	2	1	1	1	2	1	1	1	0.0618	0.0261	0.0261	0.0261	>sp|P48279|YCF39_CYAPA_Uncharacterized_protein_ycf39_OS=Cyanophora_paradoxa_GN=ycf39_PE=3_SV=1|||1e-125	46 kDa	TRUE	true_forward_protein
794	378787-31_3_ORF2	SSTDB	6e-82	1	2	6	0.0759	1	0.96	1	0	2	1	2	0	3	1	2	0	0.0759	0.0345	0.0759	0	>sp|Q9SE96|GEML1_ARATH_GEM-like_protein_1_OS=Arabidopsis_thaliana_GN=FIP1_PE=1_SV=1|||6e-82	32 kDa		true_forward_protein
795	183259-153_3_ORF2	SSTDB	0	1	1	3	0.0294	0.99	1	0.85	0	1	1	1	0	1	1	1	0	0.0294	0.0294	0.021	0	>sp|P93836|HPPD_ARATH_4-hydroxyphenylpyruvate_dioxygenase_OS=Arabidopsis_thaliana_GN=HPD_PE=1_SV=2|||0	53 kDa		true_forward_protein
796	189404-147_2_ORF2	SSTDB	0	1	1	1	0.0264	1	0.52	0	0.94	1	0	0	0	1	0	0	0	0.0264	0	0	0	>sp|O13285|IDH1_CANTR_Isocitrate_dehydrogenase_[NADP],_mitochondrial_OS=Candida_tropicalis_GN=IDP1_PE=3_SV=1|||0	55 kDa	TRUE	true_forward_protein
797	143316-204_5_ORF2	SSTDB	0	1	2	3	0.0392	1	0	0.68	1	2	0	0	1	2	0	0	1	0.0392	0	0	0.0235	>sp|Q9SE60|MTHR1_ARATH_Methylenetetrahydrofolate_reductase_1_OS=Arabidopsis_thaliana_GN=MTHFR1_PE=1_SV=1|||0	71 kDa		true_forward_protein
798	53965-346_4_ORF1 (+1)	SSTDB	no_acceptable_blastHit	1	2	5	0.0277	1	0.95	1	0.68	2	1	2	0	2	1	2	0	0.0277	0.0117	0.0267	0	no_acceptable_match|||NA	99 kDa		true_forward_protein
799	392858-25_5_ORF2 (+1)	SSTDB	7e-86	1	2	5	0.0583	0.94	0.97	0.91	1	1	1	1	2	1	1	1	2	0.0324	0.0324	0.0324	0.0583	>sp|A0MFS9|CACLC_ARATH_Anoctamin-like_protein_At1g73020_OS=Arabidopsis_thaliana_GN=At1g73020_PE=2_SV=1|||7e-86	36 kDa		true_forward_protein
800	226721-116_6_ORF1	SSTDB	1e-15	1	2	7	0.0479	1	0.97	1	0.98	2	1	2	1	2	2	2	1	0.0479	0.0259	0.0479	0.0259	>sp|Q8R1X6|SPG20_MOUSE_Spartin_OS=Mus_musculus_GN=Spg20_PE=2_SV=1|||1e-15	55 kDa		true_forward_protein
801	297803-70_6_ORF2 (+1)	SSTDB	6e-109	1	2	6	0.07	0.99	1	0.89	1	1	2	1	2	1	2	1	2	0.04	0.07	0.04	0.07	>sp|Q9FJ82|DAPB3_ARATH_Putative_4-hydroxy-tetrahydrodipicolinate_reductase_3,_chloroplastic_OS=Arabidopsis_thaliana_GN=DAPB3_PE=2_SV=1|||6e-109	31 kDa		true_forward_protein
802	7573-844_1_ORF4	SSTDB	0	1	1	2	0.0256	0	0	0.97	1	0	0	1	1	0	0	1	1	0	0	0.0256	0.0239	>sp|P49086|CRTI_MAIZE_Phytoene_dehydrogenase,_chloroplastic/chromoplastic_OS=Zea_mays_GN=PDS1_PE=2_SV=1|||0	65 kDa		true_forward_protein
803	288503-75_4_ORF2 (+1)	SSTDB	1e-101	1	2	4	0.119	1	0	1	0	2	0	1	0	3	0	1	0	0.119	0	0.0703	0	>sp|P62302|RS13_SOYBN_40S_ribosomal_protein_S13_OS=Glycine_max_GN=RPS13_PE=2_SV=1|||1e-101	21 kDa		true_forward_protein
804	337166-49_2_ORF1 (+3)	SSTDB	0	1	2	5	0.0689	1	0.98	1	1	1	1	1	2	1	1	1	2	0.0251	0.0251	0.0251	0.0689	>sp|P32746|PYRD_ARATH_Dihydroorotate_dehydrogenase_(quinone),_mitochondrial_OS=Arabidopsis_thaliana_GN=PYRD_PE=1_SV=2|||0	51 kDa		true_forward_protein
805	9812-759_3_ORF1	SSTDB	7e-30	1	2	3	0.0667	1	0	1	0	2	0	1	0	2	0	1	0	0.0667	0	0.0564	0	>sp|P17092|RR17_PEA_30S_ribosomal_protein_S17,_chloroplastic_(Fragment)_OS=Pisum_sativum_GN=RPS17_PE=2_SV=1|||7e-30	21 kDa		true_forward_protein
806	253968-97_2_ORF2	SSTDB	2e-159	1	3	10	0.0681	1	0.98	0.99	1	2	2	3	3	2	2	3	3	0.056	0.0681	0.0681	0.0681	>sp|P29344|RR1_SPIOL_30S_ribosomal_protein_S1,_chloroplastic_OS=Spinacia_oleracea_GN=RPS1_PE=1_SV=1|||2e-159	44 kDa	TRUE	true_forward_protein
807	tr|D8RNR5|D8RNR5_SELML (+1)	VPDB	VPDB	1	2	5	0.0234	0.94	1	0.99	1	1	1	1	2	1	1	1	2	0.0214	0.0214	0.0214	0.0234	Putative uncharacterized protein OS=Selaginella moellendorffii GN=SELMODRAFT_441916 PE=3 SV=1	56 kDa	TRUE	true_forward_protein
808	158922-181_4_ORF2 (+7)	SSTDB	0	1	2	3	0.0502	0.99	0	0	1	1	0	0	2	1	0	0	2	0.0198	0	0	0.0502	>sp|P37880|SYRC_CRIGR_Arginine--tRNA_ligase,_cytoplasmic_OS=Cricetulus_griseus_GN=RARS_PE=2_SV=1|||0	74 kDa		true_forward_protein
809	151468-194_6_ORF2 (+1)	SSTDB	3e-116	1	2	2	0.0663	0.48	0.45	1	0.99	0	0	2	0	0	0	2	0	0	0	0.0663	0	>sp|P42738|CHMU_ARATH_Chorismate_mutase,_chloroplastic_OS=Arabidopsis_thaliana_GN=CM1_PE=2_SV=3|||3e-116	37 kDa		true_forward_protein
810	27236-483_5_ORF1	SSTDB	6e-127	1	1	2	0.0369	1	0	0	1	1	0	0	1	1	0	0	1	0.0222	0	0	0.0369	>sp|Q55512|DHAS_SYNY3_Aspartate-semialdehyde_dehydrogenase_OS=Synechocystis_sp._(strain_PCC_6803_/_Kazusa)_GN=asd_PE=3_SV=2|||6e-127	44 kDa		true_forward_protein
811	219431-122_4_ORF2	SSTDB	9e-09	1	1	5	0.047	1	0.97	0	0.99	1	1	0	1	2	1	0	2	0.047	0.047	0	0.047	>sp|Q9D1M4|MCA3_MOUSE_Eukaryotic_translation_elongation_factor_1_epsilon-1_OS=Mus_musculus_GN=Eef1e1_PE=2_SV=1|||9e-09	26 kDa		true_forward_protein
812	245742-102_4_ORF3 (+1)	SSTDB	0	1	1	3	0.0218	0.78	0	1	1	1	0	1	1	1	0	1	1	0.0109	0	0.0218	0.0218	>sp|Q9LYS2|AB10C_ARATH_ABC_transporter_C_family_member_10_OS=Arabidopsis_thaliana_GN=ABCC10_PE=2_SV=2|||0	91 kDa		true_forward_protein
813	183265-153_2_ORF1	SSTDB	3e-170	1	1	2	0.018	1	0.93	0.56	0	1	1	0	0	1	1	0	0	0.018	0.018	0	0	>sp|P43309|PPO_MALDO_Polyphenol_oxidase,_chloroplastic_OS=Malus_domestica_PE=2_SV=1|||3e-170	68 kDa		true_forward_protein
814	274671-83_6_ORF2 (+2)	SSTDB	0	1	1	3	0.0171	0	0.95	0.96	1	0	1	1	1	0	1	1	1	0	0.0126	0.0126	0.0171	>sp|Q9SSN0|RHD31_ARATH_Protein_ROOT_HAIR_DEFECTIVE_3_homolog_1_OS=Arabidopsis_thaliana_GN=At1g72960_PE=2_SV=2|||0	99 kDa		true_forward_protein
815	230624-113_2_ORF1 (+1)	SSTDB	7e-90	1	1	2	0.0228	1	0.62	1	0	1	0	1	0	1	0	1	0	0.0228	0	0.0228	0	>sp|Q9LMF1|U85A3_ARATH_UDP-glycosyltransferase_85A3_OS=Arabidopsis_thaliana_GN=UGT85A3_PE=2_SV=2|||7e-90	54 kDa		true_forward_protein
816	tr|B9RET4|B9RET4_RICCO	VPDB	VPDB	1	2	5	0.08	0.63	0.99	1	0.97	1	2	2	0	1	2	2	0	0.04	0.08	0.08	0	Cysteine synthase OS=Ricinus communis GN=RCOM_1428580 PE=3 SV=1	34 kDa	TRUE	true_forward_protein
817	tr|B9GH21|B9GH21_POPTR	VPDB	VPDB	1	1	2	0.0254	1	0	0	0.97	1	0	0	1	1	0	0	1	0.0254	0	0	0.0254	Predicted protein OS=Populus trichocarpa GN=POPTRDRAFT_829956 PE=4 SV=1	45 kDa		true_forward_protein
818	123088-222_4_ORF2 (+1)	SSTDB	2e-120	1	2	3	0.0565	1	0.99	0	0.75	2	1	0	0	2	1	0	0	0.0565	0.0221	0	0	>sp|Q9SRT9|RGP1_ARATH_UDP-arabinopyranose_mutase_1_OS=Arabidopsis_thaliana_GN=RGP1_PE=1_SV=1|||2e-120	45 kDa		true_forward_protein
819	98692-252_6_ORF2	SSTDB	2e-28	1	1	2	0.0657	0.61	0.41	0.84	1	0	0	1	1	0	0	1	1	0	0	0.0455	0.0657	>sp|P80728|MAVI_CUCPE_Mavicyanin_OS=Cucurbita_pepo_PE=1_SV=1|||2e-28	21 kDa		true_forward_protein
820	tr|C5XKU8|C5XKU8_SORBI	VPDB	VPDB	1	2	4	0.0283	1	0.9	0.51	0.06	2	2	0	0	2	2	0	0	0.0283	0.0283	0	0	Putative uncharacterized protein Sb03g035320 OS=Sorghum bicolor GN=Sb03g035320 PE=4 SV=1	40 kDa	TRUE	true_forward_protein
821	215655-124_3_ORF2 (+1)	SSTDB	1e-100	1	1	1	0.0422	1	0.69	0.36	0.43	1	0	0	0	1	0	0	0	0.0422	0	0	0	>sp|Q9SQ64|COR2_PAPSO_Non-functional_NADPH-dependent_codeinone_reductase_2_OS=Papaver_somniferum_GN=COR2_PE=1_SV=1|||1e-100	34 kDa		true_forward_protein
822	319370-58_5_ORF2 (+1)	SSTDB	0	1	1	1	0.00457	0.41	0	0	1	0	0	0	1	0	0	0	1	0	0	0	0.00457	>sp|Q54WR2|GCN1L_DICDI_Translational_activator_gcn1_OS=Dictyostelium_discoideum_GN=gcn1l1_PE=3_SV=1|||0	286 kDa		true_forward_protein
823	78074-285_6_ORF2	SSTDB	1e-52	1	1	4	0.0439	0.97	0.88	1	0	1	1	1	0	2	1	1	0	0.0439	0.0439	0.0439	0	>sp|Q8VY91|RR6_ARATH_30S_ribosomal_protein_S6_alpha,_chloroplastic_OS=Arabidopsis_thaliana_GN=RPS6_PE=1_SV=1|||1e-52	25 kDa		true_forward_protein
824	6084-923_2_ORF2	SSTDB	3e-44	0.99	1	4	0.0196	0.96	0.97	0.99	0.99	1	1	1	1	1	1	1	1	0.0196	0.0196	0.0196	0.0196	>sp|Q9UUH0|YKIC_SCHPO_Uncharacterized_protein_C630.12_OS=Schizosaccharomyces_pombe_(strain_972_/_ATCC_24843)_GN=SPAC630.12_PE=2_SV=1|||3e-44	63 kDa		true_forward_protein
825	6666-888_5_ORF2	SSTDB	2e-101	0.99	1	2	0.016	0.47	0	0.99	0.97	0	0	1	1	0	0	1	1	0	0	0.016	0.016	>sp|Q8VYR5|PP351_ARATH_Pentatricopeptide_repeat-containing_protein_At4g35850,_mitochondrial_OS=Arabidopsis_thaliana_GN=At4g35850_PE=1_SV=1|||2e-101	57 kDa		true_forward_protein
826	187114-149_2_ORF2 (+43)	SSTDB	6e-172	0.99	1	3	0.0385	0.98	0.98	0.99	0	1	1	1	0	1	1	1	0	0.0385	0.0385	0.0385	0	>sp|P23525|IN37_SPIOL_37_kDa_inner_envelope_membrane_protein,_chloroplastic_OS=Spinacia_oleracea_PE=1_SV=1|||6e-172	41 kDa		true_forward_protein
827	rr|REV_A8J8X9|REV_A8J8X9_CHLRE	VPDB	VPDB	0.99	1	6	0.087	0.88	0.87	0.99	0.76	1	1	1	0	2	2	2	0	0.087	0.087	0.087	0	Predicted protein OS=Chlamydomonas reinhardtii GN=CHLREDRAFT_131648 PE=3 SV=1	13 kDa		wrong_decoy_protein
828	185274-151_2_ORF1	SSTDB	0	0.98	2	3	0.035	0.98	0	0.79	0.54	2	0	1	0	2	0	1	0	0.035	0	0.035	0	>sp|Q9FMF7|DIT21_ARATH_Dicarboxylate_transporter_2.1,_chloroplastic_OS=Arabidopsis_thaliana_GN=DIT2-1_PE=1_SV=1|||0	63 kDa		true_forward_protein
829	145003-202_6_ORF2 (+2)	SSTDB	0	0.96	1	4	0.0243	0.96	0	0.96	0.82	1	0	1	1	1	0	2	1	0.0243	0	0.0243	0.0243	>sp|Q10RI7|RH38_ORYSJ_DEAD-box_ATP-dependent_RNA_helicase_38_OS=Oryza_sativa_subsp._japonica_GN=Os03g0158200_PE=3_SV=1|||0	59 kDa		true_forward_protein
830	tr|C1FFE2|C1FFE2_MICSR (+1)	VPDB	VPDB	0.96	1	3	0.0257	0.96	0	0.8	0.85	1	0	1	1	1	0	1	1	0.0257	0	0.0257	0.0257	Predicted protein OS=Micromonas sp. (strain RCC299 / NOUM17) GN=MICPUN_108724 PE=4 SV=1	48 kDa		true_forward_protein
831	209160-130_1_ORF2 (+1)	SSTDB	5e-68	0.96	1	3	0.0363	0.93	0.96	0.91	0.82	1	1	1	0	1	1	1	0	0.0363	0.0363	0.0363	0	>sp|Q9SUT9|RTNLB_ARATH_Reticulon-like_protein_B2_OS=Arabidopsis_thaliana_GN=RTNLB2_PE=1_SV=1|||5e-68	28 kDa	TRUE	true_forward_protein
832	tr|Q5ZE49|Q5ZE49_ORYSJ	VPDB	VPDB	0.95	1	4	0.125	0.52	0.79	0.95	0.92	0	1	1	1	0	1	2	1	0	0.125	0.125	0.125	Putative uncharacterized protein P0006C01.45 OS=Oryza sativa subsp. japonica GN=P0688A04.23 PE=4 SV=1	8 kDa		true_forward_protein
833	rr|REV_A4S542|REV_A4S542_OSTLU	VPDB	VPDB	0.95	2	4	0.0266	0.94	0.95	0.95	0	1	2	1	0	1	2	1	0	0.0266	0.0266	0.0266	0	Annexin family transporter: Annexin A13 (Fragment) OS=Ostreococcus lucimarinus (strain CCE9901) GN=OSTLU_6061 PE=4 SV=1	33 kDa		wrong_decoy_protein
834	sp|Q9TL30|RK12_NEPOL	VPDB	VPDB	0.95	1	6	0.0625	0.9	0.95	0.95	0	1	1	1	0	2	2	2	0	0.0625	0.0625	0.0625	0	50S ribosomal protein L12, chloroplastic OS=Nephroselmis olivacea GN=rpl12 PE=3 SV=1	13 kDa		true_forward_protein
835	rr|REV_A5ASA0|REV_A5ASA0_VITVI	VPDB	VPDB	0.95	1	4	0.0212	0.87	0.76	0.95	0.8	1	0	1	1	2	0	1	1	0.0212	0	0.0212	0.0212	Putative uncharacterized protein OS=Vitis vinifera GN=VITISV_019215 PE=4 SV=1	54 kDa		wrong_decoy_protein
836	195401-142_3_ORF1 [2]	SSTDB	0	1	8	20	0.0453	0.99	0.94	0.5	1	5	0	4	8	7	0	4	9	0.0423	0.0165	0.0252	0.0453	Cluster of >sp|P31541|CLPAA_SOLLC_ATP-dependent_Clp_protease_ATP-binding_subunit_clpA_homolog_CD4A,_chloroplastic_OS=Solanum_lycopersicum_GN=CD4A_PE=3_SV=1|||0 (195401-142_3_ORF1)	111 kDa	TRUE	true_forward_protein
837	tr|Q5IDA4|Q5IDA4_PINTA	VPDB	VPDB	1	1	3	0.0576	1	1	0	1	1	1	0	1	1	1	0	1	0.0576	0.0576	0	0.0576	Cluster of Cinnamate 4-hydroxylase (Fragment) OS=Pinus taeda PE=4 SV=1 (tr|Q5IDA4|Q5IDA4_PINTA)	31 kDa	TRUE	true_forward_protein
838	sp|Q85FK9|CYF_ADICA [3]	VPDB	VPDB	1	3	5	0.0656	1	0.99	1	0	3	1	1	0	3	1	1	0	0.0656	0.0405	0.0405	0	Cluster of Apocytochrome f OS=Adiantum capillus-veneris GN=petA PE=2 SV=2 (sp|Q85FK9|CYF_ADICA)	35 kDa	TRUE	true_forward_protein
839	tr|F2CTX5|F2CTX5_HORVD [2]	VPDB	VPDB	1	1	3	0.0526	1	0.81	1	0	1	1	1	0	1	1	1	0	0.0526	0.0493	0.0526	0	Cluster of Predicted protein OS=Hordeum vulgare var. distichum PE=2 SV=1 (tr|F2CTX5|F2CTX5_HORVD)	32 kDa	TRUE	true_forward_protein
840	390256-26_3_ORF2	SSTDB	0	1	1	1	0.0263	0.18	0	0.83	1	0	0	0	1	0	0	0	1	0	0	0	0.0263	Cluster of >sp|Q9LJX0|AB19B_ARATH_ABC_transporter_B_family_member_19_OS=Arabidopsis_thaliana_GN=ABCB19_PE=1_SV=1|||0 (390256-26_3_ORF2)	45 kDa	TRUE	true_forward_protein
841	5555-958_1_ORF1 [3]	SSTDB	2e-10	1	3	5	0.126	1	0	1	0	3	0	2	0	3	0	2	0	0.126	0	0.065	0	Cluster of >sp|P58992|RUBR1_CHLTE_Rubredoxin-1_OS=Chlorobium_tepidum_(strain_ATCC_49652_/_DSM_12025_/_TLS)_GN=rub1_PE=3_SV=1|||2e-10 (5555-958_1_ORF1)	29 kDa	TRUE	true_forward_protein
842	tr|B9ICF7|B9ICF7_POPTR [4]	VPDB	VPDB	1	1	2	0.0542	1	0	0.98	0	1	0	1	0	1	0	1	0	0.0542	0	0	0	Cluster of Methionine sulfoxide reductase type OS=Populus trichocarpa GN=PtrcMsrA3 PE=3 SV=1 (tr|B9ICF7|B9ICF7_POPTR)	23 kDa	TRUE	true_forward_protein
843	415079-17_4_ORF2 [2]	SSTDB	2e-08	1	1	2	0.136	0.98	0	1	0	1	0	1	0	1	0	1	0	0.136	0	0.107	0	Cluster of >sp|Q09730|SFT1_SCHPO_Protein_transport_protein_sft1_OS=Schizosaccharomyces_pombe_(strain_972_/_ATCC_24843)_GN=sft1_PE=2_SV=1|||2e-08 (415079-17_4_ORF2)	22 kDa	TRUE	true_forward_protein
844	19573-562_5_ORF2	SSTDB	0	1	3	3	0.0416	0	0	1	0.83	0	0	3	0	0	0	3	0	0	0	0.0416	0	>sp|Q9SYI0|SECA1_ARATH_Protein_translocase_subunit_SECA1,_chloroplastic_OS=Arabidopsis_thaliana_GN=SECA1_PE=1_SV=2|||0	116 kDa		true_forward_protein
845	150456-196_6_ORF2 (+2)	SSTDB	no_acceptable_blastHit	1	3	4	0.035	1	0	0.82	0	3	0	1	0	3	0	1	0	0.035	0	0.0152	0	no_acceptable_match|||NA	74 kDa		true_forward_protein
846	22335-529_2_ORF1	SSTDB	2e-61	1	3	6	0.315	1	0.97	1	0	3	1	2	0	3	1	2	0	0.315	0.133	0.224	0	>sp|P48522|TCMO_CATRO_Trans-cinnamate_4-monooxygenase_OS=Catharanthus_roseus_GN=CYP73A4_PE=2_SV=1|||2e-61	16 kDa		true_forward_protein
847	234089-111_1_ORF2 (+1)	SSTDB	0	1	2	4	0.0336	1	0	0.89	0	2	0	1	0	3	0	1	0	0.0336	0	0.0224	0	>sp|Q9LF04|STAD1_ARATH_Acyl-[acyl-carrier-protein]_desaturase_1,_chloroplastic_OS=Arabidopsis_thaliana_GN=S-ACP-DES1_PE=1_SV=1|||0	50 kDa		true_forward_protein
848	159111-181_4_ORF2 (+1)	SSTDB	5e-63	1	3	4	0.064	1	0.99	0.28	0	3	1	0	0	3	1	0	0	0.064	0.032	0	0	>sp|Q5ZIF1|APMAP_CHICK_Adipocyte_plasma_membrane-associated_protein_OS=Gallus_gallus_GN=APMAP_PE=2_SV=1|||5e-63	45 kDa		true_forward_protein
849	156068-186_5_ORF2	SSTDB	5e-48	1	2	3	0.153	0.99	0	1	0	1	0	2	0	1	0	2	0	0.0465	0	0.153	0	>sp|Q10121|YSD2_CAEEL_RutC_family_protein_C23G10.2_OS=Caenorhabditis_elegans_GN=C23G10.2_PE=2_SV=3|||5e-48	23 kDa		true_forward_protein
850	160518-179_4_ORF2 (+12)	SSTDB	no_acceptable_blastHit	1	3	5	0.158	1	0	1	0	3	0	1	0	4	0	1	0	0.158	0	0.067	0	no_acceptable_match|||NA	23 kDa		true_forward_protein
851	6712-886_5_ORF2	SSTDB	1e-17	1	2	2	0.0609	0	0	1	0.42	0	0	2	0	0	0	2	0	0	0	0.0609	0	>sp|P51910|APOD_MOUSE_Apolipoprotein_D_OS=Mus_musculus_GN=Apod_PE=2_SV=1|||1e-17	38 kDa		true_forward_protein
852	99542-250_4_ORF2	SSTDB	4e-06	1	2	3	0.104	1	0	1	0	2	0	1	0	2	0	1	0	0.104	0	0.0652	0	>sp|Q8IID4|DYHC2_PLAF7_Dynein_heavy_chain-like_protein_PF11_0240_OS=Plasmodium_falciparum_(isolate_3D7)_GN=PF11_0240_PE=3_SV=1|||4e-06	26 kDa		true_forward_protein
853	21202-541_2_ORF1 (+1)	SSTDB	0	1	1	2	0.0183	0	0	0.91	1	0	0	1	1	0	0	1	1	0	0	0.0183	0.0183	>sp|Q09996|SYLC_CAEEL_Leucine--tRNA_ligase_OS=Caenorhabditis_elegans_GN=lrs-1_PE=2_SV=2|||0	130 kDa		true_forward_protein
854	198988-139_3_ORF2	SSTDB	2e-27	1	2	3	0.112	0	1	0	1	0	2	0	1	0	2	0	1	0	0.112	0	0.059	>sp|Q8KU07|AZOB_XENAZ_NAD(P)H_azoreductase_OS=Xenophilus_azovorans_GN=azoB_PE=1_SV=2|||2e-27	36 kDa		true_forward_protein
855	160475-179_4_ORF2	SSTDB	0	1	2	5	0.0982	1	0	1	1	1	0	2	2	1	0	2	2	0.046	0	0.0982	0.0982	>sp|P25387|GBLP_CHLRE_Guanine_nucleotide-binding_protein_subunit_beta-like_protein_OS=Chlamydomonas_reinhardtii_GN=GBLP_PE=2_SV=1|||0	36 kDa		true_forward_protein
856	36225-421_1_ORF2	SSTDB	7e-72	1	2	2	0.172	1	0	0.16	0	2	0	0	0	2	0	0	0	0.172	0	0	0	>sp|Q9SIM4|RL141_ARATH_60S_ribosomal_protein_L14-1_OS=Arabidopsis_thaliana_GN=RPL14A_PE=2_SV=1|||7e-72	18 kDa		true_forward_protein
857	231217-112_2_ORF2	SSTDB	0	1	2	4	0.0312	1	0	1	0.94	1	0	2	1	1	0	2	1	0.0119	0	0.0312	0.0119	>sp|Q9ZTZ7|KEA1_ARATH_K(+)_efflux_antiporter_1,_chloroplastic_OS=Arabidopsis_thaliana_GN=KEA1_PE=1_SV=2|||0	145 kDa		true_forward_protein
858	20131-555_3_ORF2	SSTDB	0	1	1	3	0.0127	1	0	0.99	0	1	0	1	0	2	0	1	0	0.0127	0	0.0127	0	>sp|P37831|LOX11_SOLTU_Linoleate_9S-lipoxygenase_1_OS=Solanum_tuberosum_GN=LOX1.1_PE=2_SV=1|||0	115 kDa		true_forward_protein
859	209538-129_5_ORF1 (+1)	SSTDB	2e-91	1	2	4	0.0901	1	1	1	0	1	1	2	0	1	1	2	0	0.0429	0.0472	0.0901	0	>sp|Q54760|EFP_SYNE7_Elongation_factor_P_OS=Synechococcus_elongatus_(strain_PCC_7942)_GN=efp_PE=3_SV=1|||2e-91	26 kDa		true_forward_protein
860	19205-567_5_ORF2	SSTDB	2e-65	1	2	5	0.0885	1	1	0.99	0	2	1	1	0	2	1	2	0	0.0885	0.0423	0.0423	0	>sp|P42058|ALTA7_ALTAL_Minor_allergen_Alt_a_7_OS=Alternaria_alternata_GN=ALTA7_PE=1_SV=1|||2e-65	28 kDa		true_forward_protein
861	64175-316_1_ORF1 (+1)	SSTDB	3e-06	1	1	1	0.0234	0	0	0.39	1	0	0	0	1	0	0	0	1	0	0	0	0.0234	>sp|Q9D3L0|F174A_MOUSE_Membrane_protein_FAM174A_OS=Mus_musculus_GN=Fam174a_PE=2_SV=2|||3e-06	57 kDa		true_forward_protein
862	166603-171_1_ORF2	SSTDB	9e-75	1	1	1	0.0196	1	0	0.98	0	1	0	0	0	1	0	0	0	0.0196	0	0	0	>sp|P58223|Y4837_ARATH_KH_domain-containing_protein_At4g18375_OS=Arabidopsis_thaliana_GN=At4g18375_PE=2_SV=1|||9e-75	76 kDa		true_forward_protein
863	180631-155_1_ORF1 (+1)	SSTDB	0	1	2	4	0.0429	1	1	0.49	0.19	2	1	0	0	2	2	0	0	0.0429	0.0224	0	0	>sp|P52894|ALA2_HORVU_Alanine_aminotransferase_2_OS=Hordeum_vulgare_PE=1_SV=1|||0	59 kDa		true_forward_protein
864	4250-1062_3_ORF1	SSTDB	0	1	2	4	0.0349	1	1	0	0.88	2	1	0	1	2	1	0	1	0.0349	0.0194	0	0.0233	>sp|Q2KJC9|AL7A1_BOVIN_Alpha-aminoadipic_semialdehyde_dehydrogenase_OS=Bos_taurus_GN=ALDH7A1_PE=2_SV=4|||0	55 kDa		true_forward_protein
865	246374-102_1_ORF1	SSTDB	9e-94	1	2	6	0.0653	0.99	1	1	0.82	1	2	1	1	2	2	1	1	0.0317	0.0653	0.0317	0.0317	>sp|Q9SK82|U85A1_ARATH_UDP-glycosyltransferase_85A1_OS=Arabidopsis_thaliana_GN=UGT85A1_PE=1_SV=1|||9e-94	56 kDa	TRUE	true_forward_protein
866	254191-97_6_ORF2 (+3)	SSTDB	1e-87	1	2	4	0.0658	0.83	1	0	1	1	2	0	1	1	2	0	1	0.0382	0.0658	0	0.0382	>sp|Q9S9U6|1A111_ARATH_1-aminocyclopropane-1-carboxylate_synthase_11_OS=Arabidopsis_thaliana_GN=ACS11_PE=1_SV=1|||1e-87	52 kDa		true_forward_protein
867	340935-47_4_ORF1 (+3)	SSTDB	3e-155	1	2	3	0.0873	0.99	0.69	1	0	1	0	2	0	1	0	2	0	0.0437	0	0.0873	0	>sp|Q9SXU1|PSA7_CICAR_Proteasome_subunit_alpha_type-7_OS=Cicer_arietinum_GN=PAD1_PE=2_SV=1|||3e-155	27 kDa		true_forward_protein
868	60548-325_6_ORF2	SSTDB	4e-11	1	2	4	0.0583	1	0.83	0.69	1	2	1	0	1	2	1	0	1	0.0583	0.0291	0	0.0291	>sp|O59826|KCAB_SCHPO_Putative_voltage-gated_potassium_channel_subunit_beta_OS=Schizosaccharomyces_pombe_(strain_972_/_ATCC_24843)_GN=SPCC965.06_PE=2_SV=1|||4e-11	49 kDa		true_forward_protein
869	121915-223_2_ORF2	SSTDB	no_acceptable_blastHit	1	2	2	0.0394	0.45	0.74	0.56	1	0	0	0	2	0	0	0	2	0	0	0	0.0394	no_acceptable_match|||NA	60 kDa		true_forward_protein
870	40578-399_1_ORF3 (+1)	SSTDB	2e-87	1	1	2	0.0859	1	0	1	0	1	0	1	0	1	0	1	0	0.0859	0	0.0798	0	>sp|Q85FI5|RK16_ADICA_50S_ribosomal_protein_L16,_chloroplastic_OS=Adiantum_capillus-veneris_GN=rpl16_PE=2_SV=1|||2e-87	18 kDa		true_forward_protein
871	1100-1644_6_ORF2	SSTDB	3e-110	1	2	3	0.0939	0.67	0.61	1	0.99	0	0	2	1	0	0	2	1	0	0	0.0939	0.0469	>sp|Q8GYN9|MENB_ARATH_1,4-Dihydroxy-2-naphthoyl-CoA_synthase,_peroxisomal_OS=Arabidopsis_thaliana_GN=MENB_PE=1_SV=2|||3e-110	30 kDa		true_forward_protein
872	424385-10_3_ORF1	SSTDB	1e-53	1	1	3	0.0857	1	0.27	0	1	1	0	0	1	2	0	0	1	0.0857	0	0	0.0857	>sp|Q3L181|PERR_RAUSE_Perakine_reductase_OS=Rauvolfia_serpentina_GN=PR_PE=1_SV=1|||1e-53	15 kDa	TRUE	true_forward_protein
873	394332-25_3_ORF1 (+1)	SSTDB	2e-173	1	2	3	0.0374	0.97	0	1	0.44	1	0	2	0	1	0	2	0	0.016	0	0.0374	0	>sp|P73627|Y1770_SYNY3_Uncharacterized_protein_sll1770_OS=Synechocystis_sp._(strain_PCC_6803_/_Kazusa)_GN=sll1770_PE=3_SV=1|||2e-173	83 kDa		true_forward_protein
874	100317-249_5_ORF2	SSTDB	no_acceptable_blastHit	1	1	1	0.0217	1	0	0.97	0.72	1	0	0	0	1	0	0	0	0.0217	0	0	0	no_acceptable_match|||NA	77 kDa		true_forward_protein
875	tr|A9S5I6|A9S5I6_PHYPA (+3)	VPDB	VPDB	1	1	2	0.0353	1	0	1	0	1	0	1	0	1	0	1	0	0.0259	0	0.0353	0	Predicted protein OS=Physcomitrella patens subsp. patens GN=PHYPADRAFT_162963 PE=3 SV=1	48 kDa		true_forward_protein
876	tr|A9SSX9|A9SSX9_PHYPA (+2)	VPDB	VPDB	1	1	3	0.036	1	0.82	0.84	0	1	1	1	0	1	1	1	0	0.036	0.0277	0.0277	0	Predicted protein OS=Physcomitrella patens subsp. patens GN=PHYPADRAFT_215432 PE=4 SV=1	40 kDa		true_forward_protein
877	62277-321_4_ORF2	SSTDB	1e-36	1	1	1	0.0286	1	0	0.07	0	1	0	0	0	1	0	0	0	0.0286	0	0	0	>sp|Q9CAN0|PPR99_ARATH_Pentatricopeptide_repeat-containing_protein_At1g63130,_mitochondrial_OS=Arabidopsis_thaliana_GN=At1g63130_PE=2_SV=1|||1e-36	90 kDa		true_forward_protein
878	33569-437_4_ORF1 (+1)	SSTDB	0	1	1	1	0.00902	0.98	0	0	1	0	0	0	1	0	0	0	1	0	0	0	0.00902	>sp|Q24K02|IDE_BOVIN_Insulin-degrading_enzyme_OS=Bos_taurus_GN=IDE_PE=2_SV=1|||0	114 kDa		true_forward_protein
879	49877-360_3_ORF2	SSTDB	8e-143	1	2	3	0.0478	1	0	0	0.9	2	0	0	1	2	0	0	1	0.0478	0	0	0.0478	>sp|Q9LXC9|IPYR1_ARATH_Soluble_inorganic_pyrophosphatase_1,_chloroplastic_OS=Arabidopsis_thaliana_GN=PPA1_PE=1_SV=1|||8e-143	35 kDa		true_forward_protein
880	214428-125_2_ORF3 (+1)	SSTDB	0	1	1	3	0.03	1	1	1	0	1	1	1	0	1	1	1	0	0.03	0.03	0.03	0	>sp|P53780|METC_ARATH_Cystathionine_beta-lyase,_chloroplastic_OS=Arabidopsis_thaliana_GN=At3g57050_PE=1_SV=1|||0	60 kDa		true_forward_protein
881	95715-256_2_ORF2	SSTDB	3e-10	1	2	2	0.0361	1	0	0.99	0.37	2	0	0	0	2	0	0	0	0.0361	0	0	0	>sp|Q58779|Y1384_METJA_Putative_nitroreductase_MJ1384_OS=Methanocaldococcus_jannaschii_(strain_ATCC_43067_/_DSM_2661_/_JAL-1_/_JCM_10045_/_NBRC_100440)_GN=MJ1384_PE=3_SV=1|||3e-10	78 kDa		true_forward_protein
882	194247-143_2_ORF2	SSTDB	4e-129	1	1	1	0.0656	0	0.91	0.51	1	0	0	0	1	0	0	0	1	0	0	0	0.0656	>sp|O22765|TRPA1_ARATH_Tryptophan_synthase_alpha_chain_OS=Arabidopsis_thaliana_GN=TRPA1_PE=1_SV=2|||4e-129	34 kDa		true_forward_protein
883	163516-175_1_ORF2	SSTDB	no_acceptable_blastHit	1	1	1	0.0287	1	0.14	0.4	0	1	0	0	0	1	0	0	0	0.0287	0	0	0	no_acceptable_match|||NA	38 kDa		true_forward_protein
884	tr|G7IQ90|G7IQ90_MEDTR	VPDB	VPDB	1	5	16	0.0207	0.97	0.74	0.99	1	4	2	4	5	5	3	2	6	0.0187	0.0113	0.02	0.0207	Heat shock protein OS=Medicago truncatula GN=MTR_2g040160 PE=3 SV=1	170 kDa	TRUE	true_forward_protein
885	tr|A9TB59|A9TB59_PHYPA (+1)	VPDB	VPDB	1	1	3	0.017	1	0	0	1	1	0	0	1	1	0	0	2	0.017	0	0	0.017	Predicted protein OS=Physcomitrella patens subsp. patens GN=PHYPADRAFT_169067 PE=4 SV=1	66 kDa		true_forward_protein
886	77116-287_1_ORF2	SSTDB	0	1	1	4	0.0361	1	0.97	0.99	0.94	1	1	1	1	1	1	1	1	0.0361	0.0197	0.0197	0.0197	>sp|Q43078|C97B1_PEA_Cytochrome_P450_97B1,_chloroplastic_OS=Pisum_sativum_GN=CYP97B1_PE=2_SV=1|||0	69 kDa		true_forward_protein
887	3146-1200_2_ORF1	SSTDB	0	1	1	1	0.0116	0.98	0	1	0.97	1	0	0	0	1	0	0	0	0.0116	0	0	0.0116	>sp|Q9SJE1|CHLD_ARATH_Magnesium-chelatase_subunit_ChlD,_chloroplastic_OS=Arabidopsis_thaliana_GN=CHLD_PE=2_SV=3|||0	84 kDa		true_forward_protein
888	260709-92_3_ORF1 (+1)	SSTDB	0	1	1	1	0.0236	0.94	0	1	0.69	1	0	0	0	1	0	0	0	0.0236	0	0	0	>sp|Q39249|VDE_ARATH_Violaxanthin_de-epoxidase,_chloroplastic_OS=Arabidopsis_thaliana_GN=VDE1_PE=1_SV=1|||0	52 kDa		true_forward_protein
889	151168-195_3_ORF2 (+1)	SSTDB	1e-102	1	1	1	0.0526	1	0	0.65	0	1	0	0	0	1	0	0	0	0.0526	0	0	0	>sp|Q9FDZ9|RL212_ARATH_60S_ribosomal_protein_L21-2_OS=Arabidopsis_thaliana_GN=RPL21E_PE=2_SV=1|||1e-102	22 kDa		true_forward_protein
890	164107-175_2_ORF1	SSTDB	9e-26	1	1	2	0.0742	0	0	1	1	0	0	1	1	0	0	1	1	0	0	0.0742	0.0742	>sp|Q5R4J9|NAA15_PONAB_N-alpha-acetyltransferase_15,_NatA_auxiliary_subunit_OS=Pongo_abelii_GN=NAA15_PE=2_SV=1|||9e-26	25 kDa		true_forward_protein
891	188212-148_2_ORF1 (+1)	SSTDB	9e-144	1	1	2	0.0364	1	0	0.65	1	1	0	0	1	1	0	0	1	0.0364	0	0	0.0237	>sp|Q0WQF7|OPD21_ARATH_Dihydrolipoyllysine-residue_acetyltransferase_component_1_of_pyruvate_dehydrogenase_complex,_mitochondrial_OS=Arabidopsis_thaliana_GN=LTA3_PE=1_SV=2|||9e-144	59 kDa		true_forward_protein
892	2436-1300_2_ORF2	SSTDB	0	1	1	1	0.0268	1	0	0.44	0.35	1	0	0	0	1	0	0	0	0.0268	0	0	0	>sp|Q9LVH5|OE64C_ARATH_Outer_envelope_protein_64,_chloroplastic_OS=Arabidopsis_thaliana_GN=OEP64_PE=1_SV=1|||0	73 kDa		true_forward_protein
893	196139-141_5_ORF2	SSTDB	3e-92	1	1	2	0.0596	1	1	0.28	0	1	1	0	0	1	1	0	0	0.0596	0.0316	0	0	>sp|Q08632|SDR1_PICAB_Short-chain_type_dehydrogenase/reductase_OS=Picea_abies_PE=2_SV=1|||3e-92	30 kDa		true_forward_protein
894	29009-469_1_ORF2	SSTDB	no_acceptable_blastHit	1	1	3	0.00897	0.97	1	0	1	1	1	0	1	1	1	0	1	0.00897	0.00897	0	0.00897	no_acceptable_match|||NA	124 kDa		true_forward_protein
895	281702-79_1_ORF2 (+1)	SSTDB	0	1	1	3	0.0166	1	1	0	0	1	1	0	0	2	1	0	0	0.0166	0.0166	0	0	>sp|P49292|PCKA1_UROPA_Phosphoenolpyruvate_carboxykinase_[ATP]_1_OS=Urochloa_panicoides_GN=PCK1_PE=1_SV=1|||0	73 kDa		true_forward_protein
896	tr|B9I3P0|B9I3P0_POPTR (+1)	VPDB	VPDB	1	1	1	0.0167	0.48	0	1	0.53	0	0	1	0	0	0	1	0	0	0	0.0167	0	Predicted protein OS=Populus trichocarpa GN=POPTRDRAFT_773159 PE=4 SV=1	60 kDa		true_forward_protein
897	376599-32_4_ORF1	SSTDB	3e-75	1	1	3	0.0478	0.92	1	0.86	0	1	1	1	0	1	1	1	0	0.0478	0.0478	0.0478	0	>sp|O35459|ECH1_MOUSE_Delta(3,5)-Delta(2,4)-dienoyl-CoA_isomerase,_mitochondrial_OS=Mus_musculus_GN=Ech1_PE=2_SV=1|||3e-75	34 kDa		true_forward_protein
898	249504-100_3_ORF2	SSTDB	1e-147	1	1	1	0.0372	1	0.97	0	0.91	1	0	0	0	1	0	0	0	0.0372	0	0	0	>sp|Q9C8L4|GLO2O_ARATH_Hydroxyacylglutathione_hydrolase_3,_mitochondrial_OS=Arabidopsis_thaliana_GN=GLY3_PE=1_SV=3|||1e-147	32 kDa		true_forward_protein
899	tr|B9S1U2|B9S1U2_RICCO	VPDB	VPDB	1	1	3	0.0218	1	0.75	0	1	1	0	0	1	2	0	0	1	0.0218	0	0	0.0218	Prli-interacting factor l, putative OS=Ricinus communis GN=RCOM_0868220 PE=4 SV=1	46 kDa		true_forward_protein
900	211987-127_5_ORF2 (+8)	SSTDB	0	1	1	1	0.0341	0.79	1	0.89	0	0	1	0	0	0	1	0	0	0	0.0341	0	0	>sp|Q27487|CATA1_CAEEL_Peroxisomal_catalase_1_OS=Caenorhabditis_elegans_GN=ctl-2_PE=2_SV=3|||0	60 kDa	TRUE	true_forward_protein
901	29991-462_4_ORF2	SSTDB	5e-83	0.99	1	1	0.066	0.99	0	0.97	0	1	0	0	0	1	0	0	0	0.066	0	0	0	>sp|O80363|RK17_TOBAC_50S_ribosomal_protein_L17,_chloroplastic_OS=Nicotiana_tabacum_GN=RPL17_PE=2_SV=1|||5e-83	22 kDa		true_forward_protein
902	30962-455_2_ORF1 (+39)	SSTDB	0	0.99	1	4	0.0436	0	0	0.98	0.99	0	0	1	1	0	0	2	2	0	0	0.0339	0.0436	>sp|Q9ZTR1|SPD1_PEA_Spermidine_synthase_1_OS=Pisum_sativum_GN=SPDSYN1_PE=2_SV=1|||0	45 kDa		true_forward_protein
903	tr|C1DYQ7|C1DYQ7_MICSR	VPDB	VPDB	0.99	7	41	0.0829	0.47	0.79	0.9	0.99	7	3	6	6	13	8	11	9	0.0614	0.0329	0.0471	0.0829	Predicted protein OS=Micromonas sp. (strain RCC299 / NOUM17) GN=MICPUN_106749 PE=3 SV=1	80 kDa	TRUE	true_forward_protein
904	184247-152_2_ORF2	SSTDB	1e-07	0.99	1	2	0.0548	0.91	0.99	0.98	0.74	0	1	1	0	0	1	1	0	0	0.0355	0.0548	0	>sp|P14895|ELI5_HORVU_High_molecular_mass_early_light-inducible_protein_HV58,_chloroplastic_OS=Hordeum_vulgare_PE=2_SV=1|||1e-07	34 kDa		true_forward_protein
905	tr|C1E2Z1|C1E2Z1_MICSR	VPDB	VPDB	0.99	1	6	0.0341	0.99	0.97	0.99	0.99	1	1	1	1	3	1	1	1	0.0341	0.0341	0.0341	0.0341	Aspartate aminotransferase OS=Micromonas sp. (strain RCC299 / NOUM17) GN=ASP1 PE=3 SV=1	45 kDa	TRUE	true_forward_protein
906	228328-115_1_ORF2	SSTDB	8e-123	0.99	1	2	0.0365	0.99	0	0.95	0.17	1	0	1	0	1	0	1	0	0.0365	0	0.0365	0	>sp|O04202|EIF3F_ARATH_Eukaryotic_translation_initiation_factor_3_subunit_F_OS=Arabidopsis_thaliana_GN=TIF3F1_PE=2_SV=1|||8e-123	33 kDa		true_forward_protein
907	tr|G1C6D6|G1C6D6_9LILI (+4)	VPDB	VPDB	0.99	1	6	0.309	0.98	0.99	0.86	0.99	1	1	1	1	2	1	1	2	0.309	0.309	0.309	0.309	Ribulose-1,5-bisphosphate carboxylase/oxygenase large subunit (Fragment) OS=Ceroxylon echinulatum GN=rbcL PE=3 SV=1	9 kDa	TRUE	true_forward_protein
908	148908-199_2_ORF2	SSTDB	7e-37	0.99	1	6	0.149	0.98	0.99	0.99	0	1	1	1	0	2	1	3	0	0.149	0.149	0.149	0	>sp|P27484|GRP2_NICSY_Glycine-rich_protein_2_OS=Nicotiana_sylvestris_GN=GRP-2_PE=2_SV=1|||7e-37	12 kDa		true_forward_protein
909	tr|B9GFI5|B9GFI5_POPTR	VPDB	VPDB	0.99	2	4	0.029	0.98	0	0.99	0.97	2	0	1	1	2	0	1	1	0.029	0	0.029	0.029	Predicted protein OS=Populus trichocarpa GN=POPTRDRAFT_707134 PE=4 SV=1	53 kDa		true_forward_protein
910	tr|E1Z7S4|E1Z7S4_CHLVA	VPDB	VPDB	0.99	1	6	0.087	0.98	0.99	0.99	0.99	1	1	1	1	2	1	2	1	0.087	0.087	0.087	0.087	Ribulose-phosphate 3-epimerase OS=Chlorella variabilis GN=CHLNCDRAFT_56033 PE=3 SV=1	24 kDa		true_forward_protein
911	93934-258_5_ORF2 (+2)	SSTDB	3e-68	0.98	2	3	0.0686	0.98	0.97	0.47	0.67	2	1	0	0	2	1	0	0	0.0686	0.0686	0	0	>sp|Q94F00|IMPL1_ARATH_Phosphatase_IMPL1,_chloroplastic_OS=Arabidopsis_thaliana_GN=IMPL1_PE=1_SV=2|||3e-68	22 kDa		true_forward_protein
912	166897-171_5_ORF2 (+1)	SSTDB	6e-138	0.98	1	6	0.0429	0.98	0.98	0.96	0	1	1	1	0	2	2	2	0	0.0429	0.0429	0.0429	0	>sp|O82531|PSB1_PETHY_Proteasome_subunit_beta_type-1_OS=Petunia_hybrida_GN=PBF1_PE=2_SV=1|||6e-138	25 kDa		true_forward_protein
913	231810-112_6_ORF1	SSTDB	8e-65	0.97	1	1	0.0357	0.56	0	0.97	0.87	0	0	1	0	0	0	1	0	0	0	0.0357	0	>sp|Q01085|TIAR_HUMAN_Nucleolysin_TIAR_OS=Homo_sapiens_GN=TIAL1_PE=1_SV=1|||8e-65	48 kDa		true_forward_protein
914	6941-871_1_ORF2	SSTDB	7e-09	0.96	1	1	0.0393	0.96	0	0.29	0.81	0	0	0	1	0	0	0	1	0	0	0	0.0393	>sp|P54549|YQJL_BACSU_Uncharacterized_protein_YqjL_OS=Bacillus_subtilis_(strain_168)_GN=yqjL_PE=4_SV=1|||7e-09	42 kDa		true_forward_protein
915	149860-197_1_ORF2 (+3)	SSTDB	1e-176	0.96	1	1	0.0141	0.75	0.7	0	0.96	1	0	0	0	1	0	0	0	0.0141	0	0	0	>sp|Q0AW31|PUR9_SYNWW_Bifunctional_purine_biosynthesis_protein_PurH_OS=Syntrophomonas_wolfei_subsp._wolfei_(strain_Goettingen)_GN=purH_PE=3_SV=1|||1e-176	62 kDa		true_forward_protein
916	tr|E0CV68|E0CV68_VITVI	VPDB	VPDB	0.97	1	5	0.0137	0.94	0.94	0.97	0.93	1	1	1	1	1	1	1	2	0.0137	0.0137	0.0137	0.0137	Cluster of Putative uncharacterized protein OS=Vitis vinifera GN=VIT_16s0098g01630 PE=4 SV=1 (tr|E0CV68|E0CV68_VITVI)	106 kDa	TRUE	true_forward_protein
917	322316-57_1_ORF1	SSTDB	0	1	2	5	0.041	0.99	0	1	1	1	0	2	2	1	0	2	2	0.041	0	0.041	0.0348	Cluster of >sp|O80983|FTSH4_ARATH_ATP-dependent_zinc_metalloprotease_FTSH_4,_mitochondrial_OS=Arabidopsis_thaliana_GN=FTSH4_PE=1_SV=2|||0 (322316-57_1_ORF1)	54 kDa	TRUE	true_forward_protein
918	tr|D8RP34|D8RP34_SELML [2]	VPDB	VPDB	1	1	2	0.0106	1	0.69	0	0.99	1	0	0	1	1	0	0	1	0.0106	0	0	0.0106	Cluster of Putative uncharacterized protein OS=Selaginella moellendorffii GN=SELMODRAFT_98098 PE=4 SV=1 (tr|D8RP34|D8RP34_SELML)	139 kDa	TRUE	true_forward_protein
919	38944-408_2_ORF2	SSTDB	9e-123	1	3	4	0.0945	1	0.6	1	0	3	0	1	0	3	0	1	0	0.0945	0	0.0553	0	Cluster of >sp|Q39433|RB1BV_BETVU_Ras-related_protein_RAB1BV_OS=Beta_vulgaris_GN=RAB1BV_PE=2_SV=1|||9e-123 (38944-408_2_ORF2)	31 kDa	TRUE	true_forward_protein
920	sp|P04796|G3PC_SINAL	VPDB	VPDB	0.96	1	4	0.0325	0.96	0.48	0.11	0.78	1	0	1	1	2	0	1	1	0.0237	0	0	0.0325	Cluster of Glyceraldehyde-3-phosphate dehydrogenase, cytosolic OS=Sinapis alba GN=GAPC PE=2 SV=2 (sp|P04796|G3PC_SINAL)	37 kDa	TRUE	true_forward_protein
921	10637-733_6_ORF2 [2]	SSTDB	4e-33	1	3	5	0.1	1	0	0	0.96	3	0	0	1	4	0	0	1	0.1	0	0	0.0286	Cluster of >sp|A6T923|HPXO_KLEP7_FAD-dependent_urate_hydroxylase_OS=Klebsiella_pneumoniae_subsp._pneumoniae_(strain_ATCC_700721_/_MGH_78578)_GN=hpxO_PE=1_SV=1|||4e-33 (10637-733_6_ORF2)	46 kDa	TRUE	true_forward_protein
922	6368-908_2_ORF2	SSTDB	1e-133	1	2	2	0.12	1	0.46	0.21	0	2	0	0	0	2	0	0	0	0.12	0	0	0	Cluster of >sp|Q05737|YPTM2_MAIZE_GTP-binding_protein_YPTM2_OS=Zea_mays_GN=YPTM2_PE=2_SV=1|||1e-133 (6368-908_2_ORF2)	26 kDa	TRUE	true_forward_protein
923	27273-483_4_ORF1	SSTDB	no_acceptable_blastHit	1	3	3	0.0449	1	0	0	0.68	3	0	0	0	3	0	0	0	0.0449	0	0	0	no_acceptable_match|||NA	83 kDa	TRUE	true_forward_protein
924	138449-208_6_ORF2 (+1)	SSTDB	9e-07	1	3	5	0.043	0	0	1	1	0	0	3	2	0	0	3	2	0	0	0.043	0.0305	>sp|B9L8K3|Y545_NAUPA_UPF0763_protein_NAMH_0545_OS=Nautilia_profundicola_(strain_ATCC_BAA-1463_/_DSM_18972_/_AmH)_GN=NAMH_0545_PE=3_SV=1|||9e-07	125 kDa		true_forward_protein
925	43936-384_4_ORF2	SSTDB	8e-47	1	2	3	0.219	1	0	0	0	2	0	0	0	3	0	0	0	0.219	0	0	0	>sp|Q9S7N7|PSAG_ARATH_Photosystem_I_reaction_center_subunit_V,_chloroplastic_OS=Arabidopsis_thaliana_GN=PSAG_PE=1_SV=1|||8e-47	16 kDa		true_forward_protein
926	280632-79_1_ORF1 (+1)	SSTDB	1e-14	1	3	3	0.0337	0	0	0	1	0	0	0	3	0	0	0	3	0	0	0	0.0337	>sp|Q6P7H4|NIPA_XENLA_NIPA-like_protein_OS=Xenopus_laevis_GN=zc3hc1_PE=2_SV=1|||1e-14	107 kDa		true_forward_protein
927	75216-291_5_ORF1	SSTDB	5e-40	1	2	2	0.0879	1	0	0	0	2	0	0	0	2	0	0	0	0.0879	0	0	0	>sp|O05413|2NPD_BACSU_Probable_nitronate_monooxygenase_OS=Bacillus_subtilis_(strain_168)_GN=yrpB_PE=3_SV=1|||5e-40	41 kDa		true_forward_protein
928	5203-985_3_ORF1	SSTDB	3e-08	1	2	4	0.0791	0.94	0	1	0	1	0	2	0	2	0	2	0	0.0288	0	0.0791	0	>sp|P59670|TIM17_NEUCR_Mitochondrial_import_inner_membrane_translocase_subunit_tim-17_OS=Neurospora_crassa_(strain_ATCC_24698_/_74-OR23-1A_/_CBS_708.71_/_DSM_1257_/_FGSC_987)_GN=tim-17_PE=2_SV=1|||3e-08	30 kDa		true_forward_protein
929	6674-887_1_ORF2	SSTDB	2e-08	1	3	4	0.19	0.94	0.76	1	0	1	0	3	0	1	0	3	0	0.0585	0	0.19	0	>sp|C1A3Y1|PNP_GEMAT_Polyribonucleotide_nucleotidyltransferase_OS=Gemmatimonas_aurantiaca_(strain_T-27_/_DSM_14586_/_JCM_11422_/_NBRC_100505)_GN=pnp_PE=3_SV=1|||2e-08	22 kDa		true_forward_protein
930	21067-543_5_ORF2	SSTDB	4e-88	1	2	4	0.105	0.93	0.99	1	0	1	1	2	0	1	1	2	0	0.0504	0.0504	0.105	0	>sp|P81760|TL17_ARATH_Thylakoid_lumenal_17.4_kDa_protein,_chloroplastic_OS=Arabidopsis_thaliana_GN=At5g53490_PE=1_SV=2|||4e-88	27 kDa		true_forward_protein
931	326913-54_2_ORF2	SSTDB	1e-93	1	2	5	0.0891	1	0.89	0.88	0.96	2	1	1	1	2	1	1	1	0.0891	0.0345	0.0345	0.0345	>sp|O89114|DNJB5_MOUSE_DnaJ_homolog_subfamily_B_member_5_OS=Mus_musculus_GN=Dnajb5_PE=2_SV=1|||1e-93	38 kDa		true_forward_protein
932	84737-273_5_ORF2	SSTDB	6e-171	1	2	2	0.106	1	0	0	0.38	2	0	0	0	2	0	0	0	0.106	0	0	0	>sp|Q9M2U2|ECR_ARATH_Very-long-chain_enoyl-CoA_reductase_OS=Arabidopsis_thaliana_GN=ECR_PE=2_SV=1|||6e-171	36 kDa		true_forward_protein
933	115267-231_5_ORF2 (+1)	SSTDB	6e-18	1	2	5	0.0198	1	0	0.99	0.99	2	0	1	1	2	0	1	2	0.0198	0	0.0198	0.0198	>sp|Q9EPL8|IPO7_MOUSE_Importin-7_OS=Mus_musculus_GN=Ipo7_PE=1_SV=2|||6e-18	123 kDa		true_forward_protein
934	381954-30_4_ORF1 (+1)	SSTDB	3e-36	1	2	5	0.146	0.76	1	0	1	1	2	0	2	1	2	0	2	0.073	0.146	0	0.146	>sp|Q04468|TCMO_HELTU_Trans-cinnamate_4-monooxygenase_OS=Helianthus_tuberosus_GN=CYP73A1_PE=1_SV=1|||3e-36	20 kDa		true_forward_protein
935	91661-262_6_ORF2	SSTDB	7e-68	1	1	1	0.0136	0	0	0	1	0	0	0	1	0	0	0	1	0	0	0	0.0136	>sp|P45181|PQQL_HAEIN_Probable_zinc_protease_PqqL_OS=Haemophilus_influenzae_(strain_ATCC_51907_/_DSM_11121_/_KW20_/_Rd)_GN=pqqL_PE=3_SV=1|||7e-68	116 kDa		true_forward_protein
936	314640-60_1_ORF1 (+3)	SSTDB	no_acceptable_blastHit	1	1	1	0.0393	1	0.41	0	0	1	0	0	0	1	0	0	0	0.0393	0	0	0	no_acceptable_match|||NA	47 kDa		true_forward_protein
937	159861-180_1_ORF1 (+2)	SSTDB	5e-88	1	1	1	0.00877	1	0	0	0	1	0	0	0	1	0	0	0	0.00877	0	0	0	>sp|Q54BW4|CPAS2_DICDI_Circularly_permutated_Ras_protein_2_OS=Dictyostelium_discoideum_GN=cpras2_PE=3_SV=1|||5e-88	166 kDa		true_forward_protein
938	tr|D8SZZ5|D8SZZ5_SELML	VPDB	VPDB	1	2	2	0.0163	0.41	0	0	1	0	0	0	2	0	0	0	2	0	0	0	0.0163	Phosphorylase OS=Selaginella moellendorffii GN=PHS1 PE=3 SV=1	97 kDa		true_forward_protein
939	235419-110_1_ORF1 (+1)	SSTDB	1e-07	1	2	3	0.0377	0.93	0	0.51	1	1	0	0	2	1	0	0	2	0.0189	0	0	0.0377	>sp|Q6AXX3|Z385D_RAT_Zinc_finger_protein_385D_OS=Rattus_norvegicus_GN=Znf385d_PE=2_SV=1|||1e-07	52 kDa		true_forward_protein
940	230131-113_5_ORF2 (+3)	SSTDB	0	1	2	4	0.0394	1	0	0	1	2	0	0	1	3	0	0	1	0.0394	0	0	0.0207	>sp|P92979|APR1_ARATH_5'-adenylylsulfate_reductase_1,_chloroplastic_OS=Arabidopsis_thaliana_GN=APR1_PE=1_SV=2|||0	54 kDa		true_forward_protein
941	307117-64_1_ORF1 (+2)	SSTDB	2e-11	1	2	4	0.0333	1	0.98	0	0	2	1	0	0	3	1	0	0	0.0333	0.0271	0	0	>sp|A4FF33|VGB_SACEN_Virginiamycin_B_lyase_OS=Saccharopolyspora_erythraea_(strain_NRRL_23338)_GN=vgb_PE=3_SV=1|||2e-11	51 kDa		true_forward_protein
942	2887-1233_1_ORF2	SSTDB	0	1	1	1	0.0435	1	0	0.96	0	1	0	0	0	1	0	0	0	0.0435	0	0	0	>sp|Q9SDS7|VATC_ARATH_V-type_proton_ATPase_subunit_C_OS=Arabidopsis_thaliana_GN=VHA-C_PE=1_SV=1|||0	44 kDa		true_forward_protein
943	21976-533_6_ORF1	SSTDB	6e-147	1	1	2	0.0138	0.86	0	0	1	1	0	0	1	1	0	0	1	0.0138	0	0	0.0138	>sp|Q4PB75|GEM1_USTMA_Mitochondrial_Rho_GTPase_1_OS=Ustilago_maydis_(strain_521_/_FGSC_9021)_GN=GEM1_PE=3_SV=1|||6e-147	73 kDa		true_forward_protein
944	tr|A5AZ93|A5AZ93_VITVI (+1)	VPDB	VPDB	1	2	3	0.0541	1	0	1	0	1	0	2	0	1	0	2	0	0.0281	0	0.0541	0	Aspartate aminotransferase OS=Vitis vinifera GN=VITISV_000267 PE=3 SV=1	51 kDa	TRUE	true_forward_protein
945	155439-187_6_ORF2	SSTDB	2e-98	1	1	2	0.0765	0.91	1	0.99	0.47	0	1	1	0	0	1	1	0	0	0.0765	0.0663	0	>sp|Q43199|APT1_WHEAT_Adenine_phosphoribosyltransferase_1_OS=Triticum_aestivum_GN=APT1_PE=2_SV=1|||2e-98	21 kDa		true_forward_protein
946	180159-156_6_ORF2 (+1)	SSTDB	3e-83	1	1	3	0.0329	0.98	0	1	1	1	0	1	1	1	0	1	1	0.0329	0	0.0329	0.0329	>sp|Q8GT66|TIC40_PEA_Protein_TIC_40,_chloroplastic_OS=Pisum_sativum_GN=TIC40_PE=1_SV=1|||3e-83	49 kDa		true_forward_protein
947	207931-131_1_ORF1	SSTDB	2e-127	1	3	5	0.11	1	0	1	0	3	0	2	0	3	0	2	0	0.11	0	0.1	0	>sp|Q9FWR5|GCA1_ARATH_Gamma_carbonic_anhydrase_1,_mitochondrial_OS=Arabidopsis_thaliana_GN=GAMMACA1_PE=1_SV=1|||2e-127	33 kDa	TRUE	true_forward_protein
948	201720-136_3_ORF2	SSTDB	0	1	1	2	0.0202	1	1	0	0	1	1	0	0	1	1	0	0	0.0202	0.0202	0	0	>sp|P93422|SYH_ORYSJ_Histidine--tRNA_ligase_OS=Oryza_sativa_subsp._japonica_GN=Os05g0150900_PE=2_SV=2|||0	55 kDa		true_forward_protein
949	tr|Q8HT11|Q8HT11_ARATH	VPDB	VPDB	1	1	4	0.0475	1	0	0.98	0.99	1	0	1	1	2	0	1	1	0.0475	0	0.0475	0.0475	Photosystem II CP43 chlorophyll apoprotein (Fragment) OS=Arabidopsis thaliana GN=psbC PE=3 SV=1	44 kDa	TRUE	true_forward_protein
950	13850-650_1_ORF3 (+1)	SSTDB	4e-80	1	1	2	0.0723	1	0	0.96	0	1	0	0	0	2	0	0	0	0.0723	0	0	0	>sp|O23193|CBSX1_ARATH_CBS_domain-containing_protein_CBSX1,_chloroplastic_OS=Arabidopsis_thaliana_GN=CBSX1_PE=1_SV=2|||4e-80	26 kDa		true_forward_protein
951	10578-735_3_ORF2	SSTDB	0	1	1	2	0.0225	0.99	1	0	0.81	0	1	0	1	0	1	0	1	0	0.0225	0	0.0184	>sp|Q42586|UMPS_ARATH_Uridine_5'-monophosphate_synthase_OS=Arabidopsis_thaliana_GN=PYRE-F_PE=2_SV=2|||0	52 kDa		true_forward_protein
952	332438-51_6_ORF2 (+3)	SSTDB	2e-89	1	1	3	0.0528	0.98	0	1	0	1	0	1	0	1	0	2	0	0.0528	0	0.0528	0	>sp|Q43209|PIMT_WHEAT_Protein-L-isoaspartate_O-methyltransferase_OS=Triticum_aestivum_GN=PCM_PE=1_SV=1|||2e-89	28 kDa		true_forward_protein
953	237249-108_3_ORF2 (+1)	SSTDB	3e-137	1	1	3	0.0705	1	1	0.07	0.84	1	1	0	1	1	1	0	1	0.0705	0.0705	0	0.0705	>sp|Q8RXV3|P2C59_ARATH_Probable_protein_phosphatase_2C_59_OS=Arabidopsis_thaliana_GN=WIN2_PE=1_SV=1|||3e-137	34 kDa	TRUE	true_forward_protein
954	171437-165_2_ORF2	SSTDB	0	1	1	2	0.0304	1	0.19	1	0.31	1	0	1	0	1	0	1	0	0.0304	0	0.0234	0	>sp|P28011|AAT1_MEDSA_Aspartate_aminotransferase_1_OS=Medicago_sativa_GN=AAT-1_PE=2_SV=2|||0	47 kDa	TRUE	true_forward_protein
955	8788-797_5_ORF2	SSTDB	1e-63	1	1	2	0.0833	1	0	0.99	0	1	0	1	0	1	0	1	0	0.0833	0	0.0667	0	>sp|Q9FZH0|R35A2_ARATH_60S_ribosomal_protein_L35a-2_OS=Arabidopsis_thaliana_GN=RPL35AB_PE=3_SV=1|||1e-63	14 kDa	TRUE	true_forward_protein
956	255657-96_3_ORF1	SSTDB	1e-104	1	1	3	0.0341	0.72	0	0.84	1	0	0	1	1	0	0	1	2	0	0	0.0341	0.0341	>sp|Q9XGV9|COMT2_OCIBA_Caffeic_acid_3-O-methyltransferase_2_OS=Ocimum_basilicum_GN=COMT2_PE=2_SV=1|||1e-104	42 kDa		true_forward_protein
957	2766-1247_4_ORF2	SSTDB	1e-06	1	1	2	0.06	1	0.99	0.69	0	1	1	0	0	1	1	0	0	0.06	0.06	0	0	>sp|P37560|YABR_BACSU_Uncharacterized_protein_YabR_OS=Bacillus_subtilis_(strain_168)_GN=yabR_PE=3_SV=1|||1e-06	22 kDa		true_forward_protein
958	870-1732_1_ORF2 (+1)	SSTDB	9e-102	1	1	3	0.0218	1	0	0.99	1	1	0	1	1	1	0	1	1	0.0218	0	0.0218	0.0218	>sp|O95373|IPO7_HUMAN_Importin-7_OS=Homo_sapiens_GN=IPO7_PE=1_SV=1|||9e-102	63 kDa	TRUE	true_forward_protein
959	166750-171_5_ORF2	SSTDB	2e-170	1	1	2	0.00898	1	0	0.99	0.2	1	0	1	0	1	0	1	0	0.00898	0	0.00898	0	>sp|Q6GQT9|NOMO1_MOUSE_Nodal_modulator_1_OS=Mus_musculus_GN=Nomo1_PE=1_SV=1|||2e-170	121 kDa		true_forward_protein
960	tr|C6YBD7|C6YBD7_WHEAT	VPDB	VPDB	1	3	27	0.111	0.99	0	1	1	3	0	3	3	11	0	9	7	0.111	0	0.111	0.111	Chloroplast ribulose-1,5-bisphosphate carboxylase activase (Fragment) OS=Triticum aestivum PE=2 SV=1	40 kDa	TRUE	true_forward_protein
961	214901-125_1_ORF2	SSTDB	1e-90	1	2	4	0.0679	1	0	0.91	0	2	0	1	0	3	0	1	0	0.0679	0	0.0566	0	>sp|P23993|PSAL_HORVU_Photosystem_I_reaction_center_subunit_XI,_chloroplastic_OS=Hordeum_vulgare_GN=PSAL_PE=1_SV=1|||1e-90	28 kDa		true_forward_protein
962	163051-176_2_ORF2	SSTDB	2e-71	1	1	1	0.0728	0.73	0	1	0	0	0	1	0	0	0	1	0	0	0	0.0728	0	>sp|O49884|RL30_LUPLU_60S_ribosomal_protein_L30_OS=Lupinus_luteus_GN=RPL30_PE=3_SV=1|||2e-71	17 kDa		true_forward_protein
963	155797-186_3_ORF2 (+39)	SSTDB	6e-100	1	1	1	0.0748	1	0	0	0	1	0	0	0	1	0	0	0	0.0748	0	0	0	>sp|P46297|RS23_FRAAN_40S_ribosomal_protein_S23_OS=Fragaria_ananassa_GN=RPS23_PE=2_SV=1|||6e-100	16 kDa		true_forward_protein
964	268606-87_3_ORF2	SSTDB	2e-06	1	1	3	0.00897	0.76	0	1	1	1	0	1	1	1	0	1	1	0.00897	0	0.00897	0.00897	>sp|B5YDR3|PRMA_DICT6_Ribosomal_protein_L11_methyltransferase_OS=Dictyoglomus_thermophilum_(strain_ATCC_35947_/_DSM_3960_/_H-6-12)_GN=prmA_PE=3_SV=1|||2e-06	125 kDa		true_forward_protein
965	21036-544_1_ORF2	SSTDB	1e-132	1	2	7	0.0582	1	0.97	1	0.98	1	1	2	1	1	1	4	1	0.0305	0.0305	0.0582	0.0305	>sp|O80796|VIPP1_ARATH_Membrane-associated_protein_VIPP1,_chloroplastic_OS=Arabidopsis_thaliana_GN=VIPP1_PE=1_SV=1|||1e-132	39 kDa	TRUE	true_forward_protein
966	158007-183_3_ORF2 (+3)	SSTDB	no_acceptable_blastHit	1	1	2	0.0867	0.19	0.95	0.74	1	0	1	0	1	0	1	0	1	0	0.04	0	0.0867	no_acceptable_match|||NA	34 kDa		true_forward_protein
967	284827-77_1_ORF2	SSTDB	0	1	1	2	0.0289	1	0	0	1	1	0	0	1	1	0	0	1	0.0289	0	0	0.0289	>sp|Q9ZVD0|SRRT_ARATH_Serrate_RNA_effector_molecule_OS=Arabidopsis_thaliana_GN=SE_PE=1_SV=2|||0	90 kDa		true_forward_protein
968	216826-124_6_ORF2	SSTDB	2e-131	1	3	7	0.1	1	1	0.99	0	2	3	2	0	2	3	2	0	0.1	0.1	0.1	0	>sp|Q6ZKC0|14333_ORYSJ_14-3-3-like_protein_GF14-C_OS=Oryza_sativa_subsp._japonica_GN=GF14C_PE=1_SV=1|||2e-131	24 kDa	TRUE	true_forward_protein
969	105407-242_5_ORF2 (+29)	SSTDB	no_acceptable_blastHit	1	1	3	0.0114	0	0	0.91	1	0	0	1	1	0	0	1	2	0	0	0.0114	0.0114	no_acceptable_match|||NA	108 kDa		true_forward_protein
970	tr|C5X695|C5X695_SORBI	VPDB	VPDB	1	1	4	0.0559	0.98	0.99	1	0.99	1	1	1	1	1	1	1	1	0.0559	0.0559	0.0559	0.0559	Triosephosphate isomerase OS=Sorghum bicolor GN=Sb02g031030 PE=3 SV=1	32 kDa	TRUE	true_forward_protein
971	229904-113_1_ORF2 (+1)	SSTDB	0	1	1	2	0.0245	1	0	1	0	1	0	1	0	1	0	1	0	0.0245	0	0.0245	0	>sp|Q944K2|OST48_ARATH_Dolichyl-diphosphooligosaccharide--protein_glycosyltransferase_48_kDa_subunit_OS=Arabidopsis_thaliana_GN=OST48_PE=2_SV=1|||0	50 kDa		true_forward_protein
972	383781-29_2_ORF1 (+1)	SSTDB	0	1	1	1	0.0156	0	0	1	0.94	0	0	1	0	0	0	1	0	0	0	0.0156	0	>sp|P48369|GYRA_AERSA_DNA_gyrase_subunit_A_OS=Aeromonas_salmonicida_GN=gyrA_PE=3_SV=1|||0	92 kDa		true_forward_protein
973	7748-838_1_ORF1	SSTDB	1e-51	1	1	4	0.0412	1	0	0.99	0.99	1	0	1	1	1	0	2	1	0.0412	0	0.0412	0.0412	>sp|Q10442|YDE9_SCHPO_Uncharacterized_mitochondrial_carrier_C12B10.09_OS=Schizosaccharomyces_pombe_(strain_972_/_ATCC_24843)_GN=SPAC12B10.09_PE=2_SV=1|||1e-51	37 kDa		true_forward_protein
974	133847-212_2_ORF2 (+4)	SSTDB	7e-134	1	1	4	0.0635	1	0.99	0.99	0.96	1	1	1	1	1	1	1	1	0.0635	0.0635	0.0635	0.0635	>sp|Q9SID3|GLO2N_ARATH_Hydroxyacylglutathione_hydrolase_2,_mitochondrial_OS=Arabidopsis_thaliana_GN=At2g31350_PE=1_SV=1|||7e-134	33 kDa		true_forward_protein
975	40610-399_4_ORF1	SSTDB	5e-112	1	1	2	0.101	0.91	0	1	0	1	0	1	0	1	0	1	0	0.0881	0	0.101	0	>sp|Q85FJ2|PETD_ADICA_Cytochrome_b6-f_complex_subunit_4_OS=Adiantum_capillus-veneris_GN=petD_PE=2_SV=2|||5e-112	17 kDa		true_forward_protein
976	81272-279_5_ORF1	SSTDB	8e-06	1	1	2	0.0526	1	0.98	0.97	0	1	0	1	0	1	0	1	0	0.0526	0	0.0526	0	>sp|A8MZ25|YQ037_HUMAN_Putative_uncharacterized_protein_FLJ38767_OS=Homo_sapiens_PE=5_SV=1|||8e-06	26 kDa		true_forward_protein
977	75966-289_1_ORF2 (+1)	SSTDB	2e-129	1	1	3	0.0435	1	0.74	0.84	0	1	0	1	0	2	0	1	0	0.0435	0	0.0435	0	>sp|Q9SE42|RPE1_ORYSJ_Ribulose-phosphate_3-epimerase,_cytoplasmic_isoform_OS=Oryza_sativa_subsp._japonica_GN=Os09g0505700_PE=1_SV=1|||2e-129	27 kDa		true_forward_protein
978	309649-63_3_ORF2	SSTDB	0	1	1	5	0.0156	0.99	0.99	0.99	1	1	1	1	1	2	1	1	1	0.0156	0.0156	0.0156	0.0156	>sp|Q9SSG3|HIPL1_ARATH_HIPL1_protein_OS=Arabidopsis_thaliana_GN=HIPL1_PE=1_SV=2|||0	83 kDa	TRUE	true_forward_protein
979	25447-498_6_ORF1 (+1)	SSTDB	2e-06	1	1	5	0.0375	0.9	0.79	1	0.94	1	1	1	1	1	1	2	1	0.0375	0.0375	0.0375	0.0375	>sp|P63546|APT_STRP1_Adenine_phosphoribosyltransferase_OS=Streptococcus_pyogenes_serotype_M1_GN=apt_PE=3_SV=1|||2e-06	31 kDa	TRUE	true_forward_protein
980	9185-781_2_ORF2	SSTDB	2e-50	1	1	1	0.0827	1	0	0.59	0	1	0	0	0	1	0	0	0	0.0827	0	0	0	>sp|Q9SUU5|QCR71_ARATH_Cytochrome_b-c1_complex_subunit_7-1_OS=Arabidopsis_thaliana_GN=QCR7-1_PE=1_SV=1|||2e-50	16 kDa		true_forward_protein
981	10132-749_2_ORF2 (+1)	SSTDB	7e-160	1	1	3	0.0126	1	0	0.89	0.98	1	0	1	1	1	0	1	1	0.0126	0	0.0126	0.0126	>sp|Q5ZI67|NHLC2_CHICK_NHL_repeat-containing_protein_2_OS=Gallus_gallus_GN=NHLRC2_PE=2_SV=1|||7e-160	119 kDa		true_forward_protein
982	301636-68_1_ORF2 (+1)	SSTDB	9e-94	0.99	1	2	0.0364	0	0.9	0.99	0.58	0	1	1	0	0	1	1	0	0	0.0364	0.0364	0	>sp|Q9SK82|U85A1_ARATH_UDP-glycosyltransferase_85A1_OS=Arabidopsis_thaliana_GN=UGT85A1_PE=1_SV=1|||9e-94	55 kDa		true_forward_protein
983	150866-195_1_ORF2 (+1)	SSTDB	9e-69	0.99	1	1	0.0226	0.96	0	0.99	0	0	0	1	0	0	0	1	0	0	0	0.0226	0	>sp|B5DEQ3|XPP3_RAT_Probable_Xaa-Pro_aminopeptidase_3_OS=Rattus_norvegicus_GN=Xpnpep3_PE=1_SV=1|||9e-69	44 kDa		true_forward_protein
984	294633-71_1_ORF2	SSTDB	2e-158	0.99	1	3	0.0554	0.98	0.99	0	0.96	1	1	0	1	1	1	0	1	0.0554	0.0554	0	0.0554	>sp|Q9LVQ0|PME31_ARATH_Pectinesterase_31_OS=Arabidopsis_thaliana_GN=PME31_PE=1_SV=1|||2e-158	36 kDa		true_forward_protein
985	280023-80_1_ORF1	SSTDB	no_acceptable_blastHit	0.99	1	2	0.019	0.82	0	0	0.99	1	0	0	1	1	0	0	1	0.019	0	0	0.019	no_acceptable_match|||NA	75 kDa		true_forward_protein
986	tr|G7K4A9|G7K4A9_MEDTR	VPDB	VPDB	0.99	1	2	0.0381	0.99	0	0.99	0	1	0	1	0	1	0	1	0	0.0381	0	0.0381	0	FtsZ protein OS=Medicago truncatula GN=MTR_5g094120 PE=4 SV=1	44 kDa		true_forward_protein
987	180720-155_2_ORF2 (+1)	SSTDB	4e-157	0.99	1	3	0.0351	0.89	0.78	0.91	0.99	1	0	1	1	1	0	1	1	0.0351	0	0.0351	0.0351	>sp|Q39219|AOX1A_ARATH_Ubiquinol_oxidase_1a,_mitochondrial_OS=Arabidopsis_thaliana_GN=AOX1A_PE=1_SV=2|||4e-157	39 kDa		true_forward_protein
988	14246-641_2_ORF2	SSTDB	2e-96	0.99	1	1	0.0404	0	0.26	0.99	0	0	0	1	0	0	0	1	0	0	0	0.0404	0	>sp|P83643|UP12_ORYSI_Unknown_protein_DS12_from_2D-PAGE_of_leaf,_chloroplastic_OS=Oryza_sativa_subsp._indica_GN=OsI_027381_PE=1_SV=2|||2e-96	33 kDa		true_forward_protein
989	tr|C0PRG7|C0PRG7_PICSI	VPDB	VPDB	0.99	1	3	0.0108	0.83	0	0.95	0.99	1	0	1	1	1	0	1	1	0.0108	0	0.0108	0.0108	Putative uncharacterized protein OS=Picea sitchensis PE=2 SV=1	83 kDa		true_forward_protein
990	23290-519_3_ORF2	SSTDB	1e-99	0.99	1	1	0.0293	0	0.51	0.99	0.99	0	0	0	1	0	0	0	1	0	0	0	0.0293	>sp|O04905|UMPK_ARATH_UMP/CMP_kinase_OS=Arabidopsis_thaliana_GN=PYR6_PE=1_SV=1|||1e-99	50 kDa		true_forward_protein
991	168044-169_1_ORF1	SSTDB	3e-80	0.99	1	1	0.0681	0.99	0.12	0.79	0.9	1	0	0	0	1	0	0	0	0.0681	0	0	0	>sp|O94903|PROSC_HUMAN_Proline_synthase_co-transcribed_bacterial_homolog_protein_OS=Homo_sapiens_GN=PROSC_PE=1_SV=1|||3e-80	31 kDa	TRUE	true_forward_protein
992	75984-289_5_ORF1	SSTDB	7e-71	0.99	1	4	0.0729	0.93	0.99	0.97	0	1	1	1	0	1	1	2	0	0.0729	0.0729	0.0729	0	>sp|A9TND9|CYNS_PHYPA_Cyanate_hydratase_OS=Physcomitrella_patens_subsp._patens_GN=CYN_PE=3_SV=1|||7e-71	21 kDa		true_forward_protein
993	tr|D7KIY0|D7KIY0_ARALL	VPDB	VPDB	0.99	3	14	0.0387	0.99	0.94	0.97	0.93	3	1	3	3	4	3	4	3	0.0387	0.0387	0.0387	0.0387	Putative uncharacterized protein OS=Arabidopsis lyrata subsp. lyrata GN=ARALYDRAFT_311954 PE=3 SV=1	72 kDa	TRUE	true_forward_protein
994	19668-561_3_ORF2	SSTDB	9e-38	0.99	1	5	0.0243	0.98	0	0.99	0.99	1	0	1	1	3	0	1	1	0.0243	0	0.0243	0.0243	>sp|A7RJI7|CCZ1_NEMVE_Vacuolar_fusion_protein_CCZ1_homolog_OS=Nematostella_vectensis_GN=v1g238755_PE=3_SV=1|||9e-38	60 kDa		true_forward_protein
995	39126-407_1_ORF2 (+3)	SSTDB	2e-77	0.99	1	4	0.0659	0.34	0.94	0.99	0	0	1	1	0	0	2	2	0	0	0.0659	0.0659	0	>sp|Q8LC83|RS242_ARATH_40S_ribosomal_protein_S24-2_OS=Arabidopsis_thaliana_GN=RPS24B_PE=2_SV=2|||2e-77	21 kDa		true_forward_protein
996	49612-361_4_ORF2	SSTDB	2e-127	0.99	1	5	0.0325	0.98	0.97	0.78	0.99	1	1	1	1	2	1	1	1	0.0325	0.0271	0.0325	0.0325	>sp|Q9SYB5|OST3B_ARATH_Probable_dolichyl-diphosphooligosaccharide--protein_glycosyltransferase_subunit_3B_OS=Arabidopsis_thaliana_GN=OST3B_PE=2_SV=1|||2e-127	41 kDa		true_forward_protein
997	165303-173_5_ORF1	SSTDB	no_acceptable_blastHit	0.98	1	2	0.00809	0.87	0	0.85	0.98	1	0	1	0	1	0	1	0	0.00809	0	0.00809	0	no_acceptable_match|||NA	123 kDa		true_forward_protein
998	324129-56_3_ORF2 (+1)	SSTDB	4e-55	0.98	1	2	0.0226	0.98	0.29	0.91	0.59	1	0	1	0	1	0	1	0	0.0226	0	0.0226	0	>sp|Q9SJL0|U86A1_ARATH_UDP-glycosyltransferase_86A1_OS=Arabidopsis_thaliana_GN=UGT86A1_PE=2_SV=1|||4e-55	44 kDa		true_forward_protein
999	436-2133_3_ORF1 (+2)	SSTDB	0	0.98	1	1	0.0081	0.98	0	0.51	0.82	1	0	0	0	1	0	0	0	0.0081	0	0	0	>sp|Q81R75|SYI2_BACAN_Isoleucine--tRNA_ligase_2_OS=Bacillus_anthracis_GN=ileS2_PE=3_SV=1|||0	140 kDa		true_forward_protein
1000	257467-95_2_ORF2	SSTDB	4e-15	0.97	1	2	0.0247	0.75	0	0	0.97	1	0	0	1	1	0	0	1	0.0247	0	0	0.0247	>sp|Q9IBD0|CELF1_DANRE_CUGBP_Elav-like_family_member_1_OS=Danio_rerio_GN=celf1_PE=1_SV=1|||4e-15	67 kDa		true_forward_protein
1001	388574-27_3_ORF2	SSTDB	2e-35	0.97	1	3	0.0394	0.81	0.64	0	0.97	1	0	0	1	1	0	0	2	0.0394	0	0	0.0394	>sp|Q32P51|RA1L2_HUMAN_Heterogeneous_nuclear_ribonucleoprotein_A1-like_2_OS=Homo_sapiens_GN=HNRNPA1L2_PE=2_SV=2|||2e-35	49 kDa		true_forward_protein
1002	tr|A5BP89|A5BP89_VITVI (+3)	VPDB	VPDB	0.97	1	3	0.0112	0.61	0.92	0	0.97	0	1	0	1	0	2	0	1	0	0.0112	0	0.0112	Putative uncharacterized protein OS=Vitis vinifera GN=VITISV_034601 PE=4 SV=1	108 kDa		true_forward_protein
1003	tr|D8SEU0|D8SEU0_SELML	VPDB	VPDB	1	1	4	0.0145	0.97	0.92	0.97	1	1	1	1	1	1	1	1	1	0.0145	0.0145	0.0145	0.0145	Cluster of Starch synthase OS=Selaginella moellendorffii GN=SS3 PE=3 SV=1 (tr|D8SEU0|D8SEU0_SELML)	102 kDa	TRUE	true_forward_protein
1004	104573-243_3_ORF1 (+1)	SSTDB	1e-67	0.95	1	2	0.158	0.26	0.12	0.95	0.95	0	0	1	1	0	0	1	1	0	0	0.158	0.158	>sp|P48534|APX1_PEA_L-ascorbate_peroxidase,_cytosolic_OS=Pisum_sativum_GN=APX1_PE=1_SV=2|||1e-67	13 kDa		true_forward_protein
1005	183312-153_4_ORF2 [4]	SSTDB	1e-68	1	2	4	0.035	0.59	0	1	1	0	0	2	2	0	0	2	2	0	0	0.0147	0.035	Cluster of >sp|P58223|Y4837_ARATH_KH_domain-containing_protein_At4g18375_OS=Arabidopsis_thaliana_GN=At4g18375_PE=2_SV=1|||1e-68 (183312-153_4_ORF2)	71 kDa	TRUE	true_forward_protein
1006	18957-570_5_ORF1	SSTDB	0	1	2	2	0.0806	0.65	0	1	0.54	0	0	2	0	0	0	2	0	0	0	0.0806	0	Cluster of >sp|O24412|PSD7_ARATH_Probable_26S_proteasome_non-ATPase_regulatory_subunit_7_OS=Arabidopsis_thaliana_GN=RPN8_PE=2_SV=1|||0 (18957-570_5_ORF1)	38 kDa	TRUE	true_forward_protein
1007	4912-1004_6_ORF2	SSTDB	3e-29	1	1	1	0.0204	0.57	0	0	1	0	0	0	1	0	0	0	1	0	0	0	0.0204	Cluster of >sp|P09867|ROA1_BOVIN_Heterogeneous_nuclear_ribonucleoprotein_A1_OS=Bos_taurus_GN=HNRNPA1_PE=1_SV=2|||3e-29 (4912-1004_6_ORF2)	54 kDa	TRUE	true_forward_protein
1008	195726-141_2_ORF2	SSTDB	0	1	1	1	0.0196	1	0	0.54	0	1	0	0	0	1	0	0	0	0.0196	0	0	0	Cluster of >sp|Q2KIA5|DNM1L_BOVIN_Dynamin-1-like_protein_OS=Bos_taurus_GN=DNM1L_PE=2_SV=1|||0 (195726-141_2_ORF2)	88 kDa	TRUE	true_forward_protein
1009	tr|B9HL02|B9HL02_POPTR	VPDB	VPDB	0.99	1	1	0.0276	0.99	0	0	0.14	1	0	0	0	1	0	0	0	0.0276	0	0	0	Cluster of Predicted protein OS=Populus trichocarpa GN=POPTRDRAFT_803125 PE=3 SV=1 (tr|B9HL02|B9HL02_POPTR)	49 kDa	TRUE	true_forward_protein
1010	163213-176_3_ORF1 (+1)	SSTDB	1e-36	1	3	4	0.177	1	0	0.99	0	3	0	1	0	3	0	1	0	0.177	0	0.0952	0	>sp|P0CW97|PCR3_ARATH_Protein_PLANT_CADMIUM_RESISTANCE_3_OS=Arabidopsis_thaliana_GN=PCR3_PE=3_SV=1|||1e-36	16 kDa		true_forward_protein
1011	17205-596_4_ORF1	SSTDB	1e-36	1	3	4	0.116	1	0	0.82	0	3	0	1	0	3	0	1	0	0.116	0	0.109	0	>sp|Q9FNC9|TOM92_ARATH_Mitochondrial_import_receptor_subunit_TOM9-2_OS=Arabidopsis_thaliana_GN=TOM9-2_PE=1_SV=3|||1e-36	16 kDa		true_forward_protein
1012	153683-190_1_ORF2	SSTDB	8e-22	1	2	3	0.215	1	0	0.99	0	2	0	1	0	2	0	1	0	0.215	0	0.206	0	>sp|P38389|SC61B_ARATH_Protein_transport_protein_Sec61_subunit_beta_OS=Arabidopsis_thaliana_GN=At2g45070_PE=2_SV=1|||8e-22	11 kDa		true_forward_protein
1013	79790-282_5_ORF1	SSTDB	3e-102	1	2	3	0.199	1	0	0.99	0	2	0	1	0	2	0	1	0	0.199	0	0.102	0	>sp|P27521|CA4_ARATH_Chlorophyll_a-b_binding_protein_4,_chloroplastic_OS=Arabidopsis_thaliana_GN=LHCA4_PE=1_SV=1|||3e-102	20 kDa		true_forward_protein
1014	63220-318_4_ORF2	SSTDB	3e-23	1	2	2	0.0492	0	0	0	1	0	0	0	2	0	0	0	2	0	0	0	0.0492	>sp|P0DH90|FRIGI_ARATH_Protein_FRIGIDA_OS=Arabidopsis_thaliana_GN=FRI_PE=2_SV=1|||3e-23	65 kDa		true_forward_protein
1015	192415-144_4_ORF1	SSTDB	1e-75	1	2	2	0.0665	0	0	0	1	0	0	0	2	0	0	0	2	0	0	0	0.0665	>sp|Q9LZS7|GDL71_ARATH_GDSL_esterase/lipase_At5g03610_OS=Arabidopsis_thaliana_GN=At5g03610_PE=2_SV=1|||1e-75	39 kDa		true_forward_protein
1016	98336-252_6_ORF2	SSTDB	0	1	2	3	0.0472	1	0.87	0	0	2	1	0	0	2	1	0	0	0.0472	0.0133	0	0	>sp|P37831|LOX11_SOLTU_Linoleate_9S-lipoxygenase_1_OS=Solanum_tuberosum_GN=LOX1.1_PE=2_SV=1|||0	92 kDa		true_forward_protein
1017	185883-150_2_ORF2	SSTDB	1e-46	1	2	3	0.0408	0.77	0	0.6	1	1	0	0	2	1	0	0	2	0.0141	0	0	0.0408	>sp|Q88C93|ALGC_PSEPK_Phosphomannomutase/phosphoglucomutase_OS=Pseudomonas_putida_(strain_KT2440)_GN=algC_PE=3_SV=1|||1e-46	69 kDa		true_forward_protein
1018	10874-726_5_ORF1 (+1)	SSTDB	6e-07	1	2	3	0.133	0.75	0	1	0	1	0	2	0	1	0	2	0	0.0418	0	0.133	0	>sp|Q7VRG3|PGK_BLOFL_Phosphoglycerate_kinase_OS=Blochmannia_floridanus_GN=pgk_PE=3_SV=1|||6e-07	29 kDa		true_forward_protein
1019	11251-715_6_ORF1	SSTDB	4e-70	1	1	2	0.0929	0.82	1	0	0	1	1	0	0	1	1	0	0	0.0575	0.0929	0	0	>sp|P42761|GSTFA_ARATH_Glutathione_S-transferase_F10_OS=Arabidopsis_thaliana_GN=GSTF10_PE=1_SV=3|||4e-70	26 kDa		true_forward_protein
1020	385553-28_1_ORF2 (+1)	SSTDB	9e-74	1	2	3	0.136	1	0	0.81	0	2	0	1	0	2	0	1	0	0.136	0	0.0606	0	>sp|P58684|SPCS2_ARATH_Probable_signal_peptidase_complex_subunit_2_OS=Arabidopsis_thaliana_GN=At2g39960_PE=2_SV=1|||9e-74	22 kDa		true_forward_protein
1021	114827-231_4_ORF3 (+1)	SSTDB	0	1	2	2	0.0366	1	0.99	0	0	2	0	0	0	2	0	0	0	0.0366	0	0	0	>sp|O65572|CCD1_ARATH_Carotenoid_9,10(9',10')-cleavage_dioxygenase_1_OS=Arabidopsis_thaliana_GN=CCD1_PE=1_SV=2|||0	64 kDa		true_forward_protein
1022	165784-172_2_ORF1 (+1)	SSTDB	0	1	2	3	0.0399	0	0	1	0.98	0	0	2	1	0	0	2	1	0	0	0.0399	0.0199	>sp|Q9FIG9|ARC6_ARATH_Protein_ACCUMULATION_AND_REPLICATION_OF_CHLOROPLASTS_6,_chloroplastic_OS=Arabidopsis_thaliana_GN=ARC6_PE=1_SV=1|||0	92 kDa		true_forward_protein
1023	353924-42_4_ORF1	SSTDB	7e-83	1	2	4	0.176	1	0.99	0.99	0	2	1	1	0	2	1	1	0	0.176	0.08	0.08	0	>sp|O23712|PSA1B_ARATH_Proteasome_subunit_alpha_type-1-B_OS=Arabidopsis_thaliana_GN=PAF2_PE=1_SV=2|||7e-83	14 kDa		true_forward_protein
1024	35041-428_5_ORF2	SSTDB	0	1	2	4	0.0182	0.99	0.15	0.32	1	1	0	0	2	2	0	0	2	0.0098	0	0	0.0182	>sp|Q9M8D3|PUR4_ARATH_Probable_phosphoribosylformylglycinamidine_synthase,_chloroplastic/mitochondrial_OS=Arabidopsis_thaliana_GN=At1g74260_PE=1_SV=3|||0	156 kDa	TRUE	true_forward_protein
1025	806-1773_6_ORF2	SSTDB	8e-37	1	2	3	0.0126	0.91	0	0	1	1	0	0	2	1	0	0	2	0.00583	0	0	0.0126	>sp|Q7Z2Y8|GVIN1_HUMAN_Interferon-induced_very_large_GTPase_1_OS=Homo_sapiens_GN=GVINP1_PE=2_SV=2|||8e-37	233 kDa		true_forward_protein
1026	176372-160_3_ORF1 (+1)	SSTDB	5e-84	1	2	4	0.0849	0.98	0	1	0	1	0	2	0	2	0	2	0	0.0517	0	0.0849	0	>sp|Q9C5D0|CBSX2_ARATH_CBS_domain-containing_protein_CBSX2,_chloroplastic_OS=Arabidopsis_thaliana_GN=CBSX2_PE=1_SV=1|||5e-84	29 kDa		true_forward_protein
1027	234079-111_3_ORF2 (+1)	SSTDB	2e-127	1	2	2	0.0707	0	0	0.7	1	0	0	0	2	0	0	0	2	0	0	0	0.0707	>sp|O24496|GLO2C_ARATH_Hydroxyacylglutathione_hydrolase_cytoplasmic_OS=Arabidopsis_thaliana_GN=GLX2-2_PE=1_SV=2|||2e-127	31 kDa		true_forward_protein
1028	24275-509_5_ORF2 (+1)	SSTDB	3e-116	1	1	1	0.0276	0.26	1	0	0	0	1	0	0	0	1	0	0	0	0.0276	0	0	>sp|P43311|PPO_VITVI_Polyphenol_oxidase,_chloroplastic_OS=Vitis_vinifera_PE=1_SV=1|||3e-116	60 kDa		true_forward_protein
1029	279182-80_4_ORF2	SSTDB	0	1	1	2	0.0252	0.61	1	0.95	0	0	1	1	0	0	1	1	0	0	0.0252	0.0233	0	>sp|Q01K11|GATP1_ORYSI_Gamma-aminobutyrate_transaminase_1,_mitochondrial_OS=Oryza_sativa_subsp._indica_GN=OsI_17385_PE=3_SV=1|||0	57 kDa		true_forward_protein
1030	53469-347_1_ORF1 (+1)	SSTDB	0	1	2	3	0.0217	1	0	0.96	0.32	2	0	1	0	2	0	1	0	0.0217	0	0.0121	0	>sp|Q9NYU2|UGGG1_HUMAN_UDP-glucose:glycoprotein_glucosyltransferase_1_OS=Homo_sapiens_GN=UGGT1_PE=1_SV=3|||0	187 kDa		true_forward_protein
1031	272420-85_4_ORF2 (+1)	SSTDB	1e-116	1	2	2	0.0611	1	0.48	0.47	0	2	0	0	0	2	0	0	0	0.0611	0	0	0	>sp|Q6IRK9|CBPQ_RAT_Carboxypeptidase_Q_OS=Rattus_norvegicus_GN=Cpq_PE=1_SV=1|||1e-116	56 kDa		true_forward_protein
1032	164444-174_4_ORF2 (+1)	SSTDB	0	1	2	4	0.0345	0	0	1	1	0	0	1	2	0	0	2	2	0	0	0.0345	0.0328	>sp|Q9SGE9|SYFB_ARATH_Probable_phenylalanine--tRNA_ligase_beta_subunit_OS=Arabidopsis_thaliana_GN=At1g72550_PE=2_SV=1|||0	68 kDa		true_forward_protein
1033	247123-101_1_ORF1	SSTDB	8e-159	1	1	1	0.0695	1	0	0	0	1	0	0	0	1	0	0	0	0.0695	0	0	0	>sp|Q8H859|CADH1_ORYSJ_Probable_cinnamyl_alcohol_dehydrogenase_1_OS=Oryza_sativa_subsp._japonica_GN=CAD1_PE=2_SV=1|||8e-159	41 kDa		true_forward_protein
1034	170197-166_1_ORF2 (+3)	SSTDB	3e-07	1	1	2	0.0505	1	0.48	0	0	1	0	0	0	2	0	0	0	0.0505	0	0	0	>sp|Q1WU55|PUR9_LACS1_Bifunctional_purine_biosynthesis_protein_PurH_OS=Lactobacillus_salivarius_(strain_UCC118)_GN=purH_PE=3_SV=1|||3e-07	24 kDa		true_forward_protein
1035	1522-1513_6_ORF2 (+7)	SSTDB	1e-162	1	2	4	0.1	0.98	0	1	0	1	0	2	0	2	0	2	0	0.0402	0	0.1	0	>sp|Q6ICX4|PTBP3_ARATH_Polypyrimidine_tract-binding_protein_homolog_3_OS=Arabidopsis_thaliana_GN=At1g43190_PE=2_SV=1|||1e-162	54 kDa		true_forward_protein
1036	235293-110_1_ORF1 (+1)	SSTDB	2e-08	1	1	2	0.0728	0	0	1	1	0	0	1	1	0	0	1	1	0	0	0.0728	0.0728	>sp|Q0WMN5|Y3913_ARATH_Uncharacterized_protein_At3g49140_OS=Arabidopsis_thaliana_GN=At3g49140_PE=1_SV=2|||2e-08	40 kDa		true_forward_protein
1037	55757-340_5_ORF2 (+68)	SSTDB	1e-133	1	1	1	0.067	1	0.75	0	0	1	0	0	0	1	0	0	0	0.067	0	0	0	>sp|O04834|SAR1A_ARATH_GTP-binding_protein_SAR1A_OS=Arabidopsis_thaliana_GN=SAR1A_PE=2_SV=1|||1e-133	22 kDa		true_forward_protein
1038	125618-220_5_ORF2 (+2)	SSTDB	1e-141	1	1	1	0.0204	1	0	0.46	0	1	0	0	0	1	0	0	0	0.0204	0	0	0	>sp|Q9LHE5|TO401_ARATH_Mitochondrial_import_receptor_subunit_TOM40-1_OS=Arabidopsis_thaliana_GN=TOM40-1_PE=1_SV=3|||1e-141	44 kDa		true_forward_protein
1039	83256-276_6_ORF2 (+1)	SSTDB	0	1	1	1	0.0199	0.59	0	0.46	1	0	0	0	1	0	0	0	1	0	0	0	0.0199	>sp|Q920A7|AFG31_MOUSE_AFG3-like_protein_1_OS=Mus_musculus_GN=Afg3l1_PE=2_SV=2|||0	95 kDa	TRUE	true_forward_protein
1040	1346-1575_2_ORF2 (+1)	SSTDB	0	1	2	6	0.0348	0.21	0.24	1	0.74	1	1	2	1	1	1	2	2	0.0135	0.0135	0.0348	0.0135	>sp|Q14974|IMB1_HUMAN_Importin_subunit_beta-1_OS=Homo_sapiens_GN=KPNB1_PE=1_SV=2|||0	98 kDa	TRUE	true_forward_protein
1041	153076-191_3_ORF2 (+1)	SSTDB	2e-55	1	2	3	0.0663	1	0	1	0	1	0	2	0	1	0	2	0	0.027	0	0.0663	0	>sp|Q803F5|APMAP_DANRE_Adipocyte_plasma_membrane-associated_protein_OS=Danio_rerio_GN=apmap_PE=2_SV=1|||2e-55	46 kDa		true_forward_protein
1042	177666-158_1_ORF2	SSTDB	2e-170	1	1	2	0.0206	1	0	0.73	0.99	1	0	0	1	1	0	0	1	0.0206	0	0	0.0206	>sp|A7SDW5|EIF3L_NEMVE_Eukaryotic_translation_initiation_factor_3_subunit_L_OS=Nematostella_vectensis_GN=v1g169424_PE=3_SV=1|||2e-170	62 kDa		true_forward_protein
1043	12556-680_2_ORF1 (+1)	SSTDB	2e-117	1	1	3	0.08	1	0.99	0.99	0	1	1	1	0	1	1	1	0	0.08	0.08	0.08	0	>sp|Q9FN42|CLPP2_ARATH_ATP-dependent_Clp_protease_proteolytic_subunit_2,_mitochondrial_OS=Arabidopsis_thaliana_GN=CLPP2_PE=1_SV=1|||2e-117	31 kDa		true_forward_protein
1044	317210-59_1_ORF1 (+1)	SSTDB	2e-30	1	1	1	0.146	0.1	0	1	0	0	0	1	0	0	0	1	0	0	0	0.146	0	>sp|P93354|H2B_TOBAC_Histone_H2B_OS=Nicotiana_tabacum_GN=HIS2B_PE=2_SV=3|||2e-30	10 kDa	TRUE	true_forward_protein
1045	sp|Q43768|SYE_HORVU (+5)	VPDB	VPDB	1	1	2	0.0179	0.87	0	1	0	1	0	1	0	1	0	1	0	0.0179	0	0.0179	0	Glutamate--tRNA ligase, chloroplastic/mitochondrial OS=Hordeum vulgare PE=2 SV=1	62 kDa		true_forward_protein
1046	187876-148_2_ORF4	SSTDB	0	1	1	1	0.0175	0	0.63	0	1	0	0	0	1	0	0	0	1	0	0	0	0.0175	>sp|Q43117|KPYA_RICCO_Pyruvate_kinase_isozyme_A,_chloroplastic_OS=Ricinus_communis_PE=1_SV=1|||0	69 kDa		true_forward_protein
1047	13497-659_6_ORF1 (+3)	SSTDB	3e-05	1	1	1	0.0211	0	0	0	1	0	0	0	1	0	0	0	1	0	0	0	0.0211	>sp|Q9JKS6|PCLO_RAT_Protein_piccolo_OS=Rattus_norvegicus_GN=Pclo_PE=1_SV=1|||3e-05	152 kDa		true_forward_protein
1048	287122-76_1_ORF1 (+6)	SSTDB	0	1	1	1	0.0206	1	0	0.25	0	1	0	0	0	1	0	0	0	0.0206	0	0	0	>sp|Q6FP38|DBP1_CANGA_ATP-dependent_RNA_helicase_DBP1_OS=Candida_glabrata_(strain_ATCC_2001_/_CBS_138_/_JCM_3761_/_NBRC_0622_/_NRRL_Y-65)_GN=DBP1_PE=3_SV=1|||0	67 kDa	TRUE	true_forward_protein
1049	63538-317_2_ORF2	SSTDB	6e-75	1	1	2	0.0404	0.77	0.69	0	1	1	0	0	1	1	0	0	1	0.0404	0	0	0.0404	>sp|P92985|RBP1C_ARATH_Ran-binding_protein_1_homolog_c_OS=Arabidopsis_thaliana_GN=RANBP1C_PE=2_SV=1|||6e-75	24 kDa		true_forward_protein
1050	256455-95_1_ORF2 (+1)	SSTDB	0	1	1	1	0.00981	1	0	0.68	0.4	1	0	0	0	1	0	0	0	0.00981	0	0	0	>sp|Q84K16|AP1G1_ARATH_AP-1_complex_subunit_gamma-1_OS=Arabidopsis_thaliana_GN=GAMMA-ADR_PE=1_SV=1|||0	100 kDa		true_forward_protein
1051	tr|A4RYP4|A4RYP4_OSTLU	VPDB	VPDB	1	1	2	0.0604	0	0.88	0.99	1	0	0	1	1	0	0	1	1	0	0.0604	0.0604	0.0604	Ribulose-phosphate 3-epimerase OS=Ostreococcus lucimarinus (strain CCE9901) GN=OSTLU_32100 PE=3 SV=1	28 kDa		true_forward_protein
1052	53416-347_4_ORF2 (+4)	SSTDB	5e-13	1	1	1	0.0608	0.17	0.43	1	0	0	0	1	0	0	0	1	0	0	0	0.0608	0	>sp|Q39244|RU1A_ARATH_U1_small_nuclear_ribonucleoprotein_A_OS=Arabidopsis_thaliana_GN=U1A_PE=1_SV=1|||5e-13	29 kDa		true_forward_protein
1053	161401-178_4_ORF2 (+1)	SSTDB	0	1	1	1	0.00734	0.34	0	1	0.71	0	0	1	0	0	0	1	0	0	0	0.00734	0	>sp|Q9LX99|GRIMP_ARATH_Geminivirus_Rep-interacting_motor_protein_OS=Arabidopsis_thaliana_GN=GRIMP_PE=1_SV=1|||0	151 kDa		true_forward_protein
1054	169514-167_2_ORF1	SSTDB	4e-33	1	1	3	0.0966	1	0.99	0	0.94	1	1	0	1	1	1	0	1	0.0966	0.0966	0	0.0966	>sp|Q9M2W2|GSTL2_ARATH_Glutathione_S-transferase_L2,_chloroplastic_OS=Arabidopsis_thaliana_GN=GSTL2_PE=2_SV=1|||4e-33	17 kDa		true_forward_protein
1055	206389-132_1_ORF1	SSTDB	8e-07	1	1	1	0.0759	1	0.1	0	0	1	0	0	0	1	0	0	0	0.0759	0	0	0	>sp|A5DHV9|MTNB_PICGU_Methylthioribulose-1-phosphate_dehydratase_OS=Meyerozyma_guilliermondii_(strain_ATCC_6260_/_CBS_566_/_DSM_6381_/_JCM_1539_/_NBRC_10279_/_NRRL_Y-324)_GN=MDE1_PE=3_SV=2|||8e-07	24 kDa		true_forward_protein
1056	tr|B8A773|B8A773_ORYSI (+2)	VPDB	VPDB	1	2	4	0.073	0.99	0	1	0	2	0	2	0	2	0	2	0	0.073	0	0.073	0	Putative uncharacterized protein OS=Oryza sativa subsp. indica GN=OsI_03189 PE=4 SV=1	21 kDa	TRUE	true_forward_protein
1057	3334-1166_2_ORF2	SSTDB	3e-45	1	1	1	0.0485	1	0	0	0.31	1	0	0	0	1	0	0	0	0.0485	0	0	0	>sp|Q40784|AAPC_CENCI_Putative_glucose-6-phosphate_1-epimerase_OS=Cenchrus_ciliaris_PE=2_SV=1|||3e-45	40 kDa		true_forward_protein
1058	219162-122_2_ORF2 (+1)	SSTDB	0	1	1	3	0.018	0.81	0	0.89	1	1	0	1	1	1	0	1	1	0.00827	0	0.00827	0.018	>sp|Q9LYS2|AB10C_ARATH_ABC_transporter_C_family_member_10_OS=Arabidopsis_thaliana_GN=ABCC10_PE=2_SV=2|||0	147 kDa		true_forward_protein
1059	40578-399_1_ORF4	SSTDB	6e-69	1	1	1	0.104	0.67	0	1	0	0	0	1	0	0	0	1	0	0	0	0.104	0	>sp|Q85FI7|RR8_ADICA_30S_ribosomal_protein_S8,_chloroplastic_OS=Adiantum_capillus-veneris_GN=rps8_PE=2_SV=2|||6e-69	15 kDa		true_forward_protein
1060	47465-369_5_ORF2	SSTDB	4e-109	1	1	1	0.0205	1	0.29	0.61	0	1	0	0	0	1	0	0	0	0.0205	0	0	0	>sp|O17606|YK4P_CAEEL_UPF0160_protein_C27H6.8_OS=Caenorhabditis_elegans_GN=C27H6.8_PE=2_SV=2|||4e-109	43 kDa		true_forward_protein
1061	59907-327_2_ORF1 (+1)	SSTDB	2e-149	1	1	2	0.025	0.96	0	1	0.41	1	0	1	0	1	0	1	0	0.0166	0	0.025	0	>sp|Q29RI0|ADCK3_BOVIN_Chaperone_activity_of_bc1_complex-like,_mitochondrial_OS=Bos_taurus_GN=ADCK3_PE=2_SV=1|||2e-149	66 kDa		true_forward_protein
1062	175205-161_3_ORF2 (+1)	SSTDB	no_acceptable_blastHit	1	1	1	0.0187	1	0	0.39	0.64	1	0	0	0	1	0	0	0	0.0187	0	0	0	no_acceptable_match|||NA	109 kDa		true_forward_protein
1063	314455-60_3_ORF2 (+3)	SSTDB	2e-146	1	1	1	0.0226	1	0	0.61	0	1	0	0	0	1	0	0	0	0.0226	0	0	0	>sp|O48786|C734A_ARATH_Cytochrome_P450_734A1_OS=Arabidopsis_thaliana_GN=CYP734A1_PE=2_SV=1|||2e-146	60 kDa		true_forward_protein
1064	34437-432_2_ORF1	SSTDB	4e-45	1	1	2	0.132	0.5	1	0	0.86	0	1	0	1	0	1	0	1	0	0.132	0	0.132	>sp|Q10N44|IN21A_ORYSJ_Protein_IN2-1_homolog_A_OS=Oryza_sativa_subsp._japonica_GN=Os03g0283200_PE=2_SV=1|||4e-45	16 kDa		true_forward_protein
1065	tr|C5WWG9|C5WWG9_SORBI	VPDB	VPDB	1	1	2	0.024	0.51	0	1	0	0	0	1	0	0	0	2	0	0	0	0.024	0	Putative uncharacterized protein Sb01g032130 OS=Sorghum bicolor GN=Sb01g032130 PE=4 SV=1	44 kDa		true_forward_protein
1066	281782-79_1_ORF1 (+1)	SSTDB	1e-25	1	1	3	0.0526	1	0	0.9	0.96	1	0	1	1	1	0	1	1	0.0289	0	0.0289	0.0526	>sp|Q9ASS6|CP20B_ARATH_Peptidyl-prolyl_cis-trans_isomerase_CYP20-2,_chloroplastic_OS=Arabidopsis_thaliana_GN=CYP20-2_PE=1_SV=1|||1e-25	41 kDa		true_forward_protein
1067	26677-488_1_ORF1	SSTDB	3e-38	0.99	1	2	0.0741	0.99	0	0.99	0	1	0	1	0	1	0	1	0	0.0741	0	0.0741	0	>sp|Q6DBN4|RTNLF_ARATH_Reticulon-like_protein_B6_OS=Arabidopsis_thaliana_GN=RTNLB6_PE=1_SV=1|||3e-38	18 kDa		true_forward_protein
1068	18818-572_2_ORF2 (+3)	SSTDB	6e-100	0.99	1	1	0.0738	0.9	0	0.99	0	0	0	1	0	0	0	1	0	0	0	0.0738	0	>sp|P49690|RL23_ARATH_60S_ribosomal_protein_L23_OS=Arabidopsis_thaliana_GN=RPL23A_PE=2_SV=3|||6e-100	16 kDa		true_forward_protein
1069	174424-162_2_ORF2	SSTDB	0	0.99	1	1	0.0127	0.99	0	0	0.11	1	0	0	0	1	0	0	0	0.0127	0	0	0	>sp|Q9SHI1|IF2C_ARATH_Translation_initiation_factor_IF-2,_chloroplastic_OS=Arabidopsis_thaliana_GN=At1g17220_PE=2_SV=2|||0	117 kDa		true_forward_protein
1070	3393-1159_1_ORF1 (+31)	SSTDB	5e-68	0.99	1	2	0.0279	0.99	0.54	0.8	0	1	0	1	0	1	0	1	0	0.0279	0	0.0279	0	>sp|Q2T9S4|PGP_BOVIN_Phosphoglycolate_phosphatase_OS=Bos_taurus_GN=PGP_PE=2_SV=1|||5e-68	43 kDa		true_forward_protein
1071	274796-83_3_ORF2 (+1)	SSTDB	0	0.99	1	2	0.00606	0	0	0.48	0.99	0	0	0	1	0	0	0	2	0	0	0	0.00606	>sp|Q5VYK3|ECM29_HUMAN_Proteasome-associated_protein_ECM29_homolog_OS=Homo_sapiens_GN=ECM29_PE=1_SV=2|||0	201 kDa		true_forward_protein
1072	tr|D8QTP9|D8QTP9_SELML (+1)	VPDB	VPDB	0.99	3	7	0.0345	0.99	0.99	0.98	0.85	3	2	1	1	3	2	1	1	0.0345	0.0345	0.019	0.019	Putative uncharacterized protein OS=Selaginella moellendorffii GN=SELMODRAFT_164684 PE=4 SV=1	64 kDa		true_forward_protein
1073	14211-641_4_ORF1 (+2)	SSTDB	3e-22	0.99	1	4	0.0816	0	0.99	0.99	0.99	0	1	1	1	0	1	2	1	0	0.0816	0.0816	0.0816	>sp|P13240|DR206_PEA_Disease_resistance_response_protein_206_OS=Pisum_sativum_GN=PI206_PE=2_SV=2|||3e-22	21 kDa		true_forward_protein
1074	194620-142_1_ORF2	SSTDB	9e-11	0.99	1	4	0.0605	0.98	0.99	0.99	0	1	1	1	0	2	1	1	0	0.0605	0.0605	0.0605	0	>sp|Q9MB35|PERQ_SEDLI_Peroxiredoxin_Q,_chloroplastic_(Fragment)_OS=Sedum_lineare_GN=PRXQ_PE=1_SV=1|||9e-11	24 kDa		true_forward_protein
1075	322639-56_2_ORF2 (+5)	SSTDB	7e-172	0.99	1	4	0.0268	0.98	0.99	0	0.99	1	1	0	1	2	1	0	1	0.0268	0.0268	0	0.0268	>sp|Q8LBP4|ALB3_ARATH_Inner_membrane_protein_ALBINO3,_chloroplastic_OS=Arabidopsis_thaliana_GN=ALB3_PE=1_SV=2|||7e-172	56 kDa		true_forward_protein
1076	41244-397_1_ORF1 (+3)	SSTDB	1e-47	0.99	1	4	0.0423	0.96	0.99	0.99	0.93	1	1	1	1	1	1	1	1	0.0423	0.0423	0.0423	0.0423	>sp|P31230|AIMP1_MOUSE_Aminoacyl_tRNA_synthase_complex-interacting_multifunctional_protein_1_OS=Mus_musculus_GN=Aimp1_PE=1_SV=2|||1e-47	28 kDa		true_forward_protein
1077	tr|C0PQ57|C0PQ57_PICSI	VPDB	VPDB	0.99	1	3	0.0325	0.98	0.99	0	0	1	1	0	0	1	2	0	0	0.0325	0.0325	0	0	Putative uncharacterized protein OS=Picea sitchensis PE=2 SV=1	49 kDa		true_forward_protein
1078	131741-214_5_ORF1 (+1)	SSTDB	6e-06	0.99	1	4	0.0974	0.86	0.99	0.99	0.99	1	1	1	1	1	1	1	1	0.0974	0.0974	0.0974	0.0974	>sp|P25311|ZA2G_HUMAN_Zinc-alpha-2-glycoprotein_OS=Homo_sapiens_GN=AZGP1_PE=1_SV=2|||6e-06	22 kDa		true_forward_protein
1079	218625-122_1_ORF2	SSTDB	2e-50	0.99	1	4	0.0638	0.98	0.99	0.98	0	1	1	1	0	1	1	2	0	0.0638	0.0638	0.0638	0	>sp|O22773|TL16_ARATH_Thylakoid_lumenal_16.5_kDa_protein,_chloroplastic_OS=Arabidopsis_thaliana_GN=At4g02530_PE=1_SV=3|||2e-50	25 kDa		true_forward_protein
1080	15501-622_3_ORF2 (+1)	SSTDB	8e-07	0.99	1	2	0.075	0.98	0.7	0.99	0	1	0	1	0	1	0	1	0	0.075	0	0.075	0	>sp|P72109|DHSD_NATPH_Succinate_dehydrogenase_hydrophobic_membrane_anchor_subunit_OS=Natronomonas_pharaonis_GN=sdhD_PE=3_SV=1|||8e-07	17 kDa		true_forward_protein
1081	240329-106_3_ORF2	SSTDB	3e-76	0.99	1	16	0.323	0	0	0.99	0.99	0	0	1	1	0	0	4	12	0	0	0.323	0.323	>sp|P33630|TBB1_ANEPH_Tubulin_beta-1_chain_OS=Anemia_phyllitidis_GN=TUBB1_PE=2_SV=1|||3e-76	14 kDa		true_forward_protein
1082	382962-30_1_ORF1	SSTDB	9e-58	0.99	1	4	0.128	0.98	0.95	0.99	0	1	1	1	0	2	1	1	0	0.128	0.128	0.128	0	>sp|P55143|GLRX_RICCO_Glutaredoxin_OS=Ricinus_communis_PE=3_SV=1|||9e-58	13 kDa		true_forward_protein
1083	43959-384_1_ORF2	SSTDB	7e-07	0.99	1	4	0.0691	0.98	0.82	0.99	0.96	1	1	1	1	1	1	1	1	0.0691	0.0387	0.0387	0.0387	>sp|P54365|JANB_DROPS_Sex-regulated_protein_janus-B_OS=Drosophila_pseudoobscura_pseudoobscura_GN=janB_PE=3_SV=2|||7e-07	39 kDa		true_forward_protein
1084	54767-343_1_ORF2 (+1)	SSTDB	1e-171	0.99	1	3	0.0147	0.77	0.68	0.99	0.92	1	0	1	1	1	0	1	1	0.0133	0	0.0147	0.0133	>sp|Q5NYD9|Y3800_AROAE_UPF0061_protein_AZOSEA38000_OS=Aromatoleum_aromaticum_(strain_EbN1)_GN=AZOSEA38000_PE=3_SV=1|||1e-171	77 kDa		true_forward_protein
1085	92509-260_2_ORF2 (+1)	SSTDB	0	0.99	1	2	0.00923	0	0	0.99	0.97	0	0	1	1	0	0	1	1	0	0	0.00692	0.00923	>sp|Q8GY23|UPL1_ARATH_E3_ubiquitin-protein_ligase_UPL1_OS=Arabidopsis_thaliana_GN=UPL1_PE=1_SV=3|||0	189 kDa		true_forward_protein
1086	tr|B5KV22|B5KV22_HELAN (+1)	VPDB	VPDB	0.99	1	3	0.133	0.98	0	0.99	0	1	0	1	0	2	0	1	0	0.133	0	0.133	0	Chloroplast PSI type III chlorophyll a/b-binding protein (Fragment) OS=Helianthus annuus GN=PSI-III-cab PE=4 SV=1	14 kDa		true_forward_protein
1087	213971-126_6_ORF1	SSTDB	3e-23	0.99	2	3	0.096	0	0	0.98	0.99	0	0	1	2	0	0	1	2	0	0	0.096	0.096	>sp|P13240|DR206_PEA_Disease_resistance_response_protein_206_OS=Pisum_sativum_GN=PI206_PE=2_SV=2|||3e-23	22 kDa		true_forward_protein
1088	tr|B8LKS4|B8LKS4_PICSI	VPDB	VPDB	0.99	2	8	0.033	0.85	0.77	0.99	0.89	1	1	2	1	2	1	3	2	0.0139	0.0139	0.033	0.0139	Putative uncharacterized protein OS=Picea sitchensis PE=2 SV=1	61 kDa	TRUE	true_forward_protein
1089	53016-348_4_ORF1 (+19)	SSTDB	3e-61	0.99	1	4	0.0305	0.98	0.97	0.99	0.97	1	1	1	1	1	1	1	1	0.0305	0.0305	0.0305	0.0305	>sp|Q66PF4|CGT_FRAAN_Cinnamate_beta-D-glucosyltransferase_OS=Fragaria_ananassa_GN=GT2_PE=1_SV=1|||3e-61	36 kDa		true_forward_protein
1090	93037-260_6_ORF2	SSTDB	2e-71	0.99	1	4	0.0389	0.9	0.98	0.99	0	1	1	1	0	1	2	1	0	0.0389	0.0389	0.0389	0	>sp|Q54KZ8|EIF3M_DICDI_Eukaryotic_translation_initiation_factor_3_subunit_M_OS=Dictyostelium_discoideum_GN=eif3m_PE=1_SV=1|||2e-71	46 kDa		true_forward_protein
1091	149244-199_3_ORF2	SSTDB	4e-46	0.98	1	2	0.0487	0.98	0	0	0	1	0	0	0	2	0	0	0	0.0487	0	0	0	>sp|Q94AL8|CRIM1_ARATH_Cold-regulated_413_inner_membrane_protein_1,_chloroplastic_OS=Arabidopsis_thaliana_GN=COR413IM1_PE=1_SV=1|||4e-46	29 kDa		true_forward_protein
1092	892-1715_3_ORF2	SSTDB	0	0.98	1	4	0.0132	0.98	0.95	0	0	1	1	0	0	3	1	0	0	0.0132	0.0132	0	0	>sp|P37831|LOX11_SOLTU_Linoleate_9S-lipoxygenase_1_OS=Solanum_tuberosum_GN=LOX1.1_PE=2_SV=1|||0	94 kDa		true_forward_protein
1093	rr|REV_B7FKV4|REV_B7FKV4_MEDTR	VPDB	VPDB	0.98	1	2	0.0221	0.98	0	0.44	0	1	0	0	0	2	0	0	0	0.0221	0	0	0	Putative uncharacterized protein OS=Medicago truncatula PE=2 SV=1	50 kDa		wrong_decoy_protein
1094	tr|A9NLM2|A9NLM2_PICSI	VPDB	VPDB	0.98	2	3	0.217	0.98	0.85	0	0	2	1	0	0	2	1	0	0	0.217	0.217	0	0	Putative uncharacterized protein OS=Picea sitchensis PE=3 SV=1	8 kDa		true_forward_protein
1095	tr|A9TWK0|A9TWK0_PHYPA	VPDB	VPDB	0.98	1	2	0.0172	0.98	0	0.98	0.38	1	0	1	0	1	0	1	0	0.0172	0	0.0172	0	Predicted protein OS=Physcomitrella patens subsp. patens GN=PHYPADRAFT_98239 PE=4 SV=1	66 kDa		true_forward_protein
1096	162111-177_1_ORF1 (+6)	SSTDB	8e-24	0.98	1	3	0.0603	0	0.95	0.98	0.82	0	1	1	1	0	1	1	1	0	0.0603	0.0603	0.0603	>sp|Q93ZG9|FKB53_ARATH_Peptidyl-prolyl_cis-trans_isomerase_FKBP53_OS=Arabidopsis_thaliana_GN=FKBP53_PE=1_SV=1|||8e-24	31 kDa		true_forward_protein
1097	tr|A9SR59|A9SR59_PHYPA (+1)	VPDB	VPDB	0.98	1	3	0.0152	0.76	0.98	0.97	0.76	1	1	1	0	1	1	1	0	0.0152	0.0152	0.0152	0	Predicted protein OS=Physcomitrella patens subsp. patens GN=PHYPADRAFT_214849 PE=3 SV=1	67 kDa		true_forward_protein
1098	108318-239_5_ORF2	SSTDB	3e-55	0.98	1	2	0.0253	0.97	0.98	0	0	1	1	0	0	1	1	0	0	0.0253	0.0253	0	0	>sp|Q9FL28|FLS2_ARATH_LRR_receptor-like_serine/threonine-protein_kinase_FLS2_OS=Arabidopsis_thaliana_GN=FLS2_PE=1_SV=1|||3e-55	45 kDa		true_forward_protein
1099	97976-252_1_ORF2 (+1)	SSTDB	0	0.98	1	1	0.0374	0.43	0.96	0	0.98	0	0	0	1	0	0	0	1	0	0	0	0.0374	>sp|Q9FN08|BGA10_ARATH_Beta-galactosidase_10_OS=Arabidopsis_thaliana_GN=BGAL10_PE=2_SV=1|||0	81 kDa		true_forward_protein
1100	419075-14_1_ORF2 (+2)	SSTDB	0	0.98	1	1	0.0102	0.97	0	0.67	0.98	1	0	0	0	1	0	0	0	0.0102	0	0	0	>sp|Q9SZR1|ACA10_ARATH_Calcium-transporting_ATPase_10,_plasma_membrane-type_OS=Arabidopsis_thaliana_GN=ACA10_PE=1_SV=2|||0	118 kDa		true_forward_protein
1101	36771-418_6_ORF2 (+1)	SSTDB	no_acceptable_blastHit	0.98	1	4	0.0274	0.96	0.98	0.8	0.78	1	1	1	1	1	1	1	1	0.0274	0.0274	0.0274	0.0274	no_acceptable_match|||NA	50 kDa		true_forward_protein
1102	270655-86_1_ORF1	SSTDB	3e-06	0.98	1	2	0.0659	0.88	0	0.97	0.98	1	0	1	0	1	0	1	0	0.0659	0	0.0659	0	>sp|P10716|CLC4F_RAT_C-type_lectin_domain_family_4_member_F_OS=Rattus_norvegicus_GN=Clec4f_PE=1_SV=1|||3e-06	29 kDa		true_forward_protein
1103	267991-88_1_ORF2	SSTDB	0	0.98	1	1	0.0146	0.41	0	0	0.98	0	0	0	1	0	0	0	1	0	0	0	0.0146	>sp|Q93ZY3|STT3A_ARATH_Dolichyl-diphosphooligosaccharide--protein_glycosyltransferase_subunit_STT3A_OS=Arabidopsis_thaliana_GN=STT3A_PE=1_SV=1|||0	85 kDa		true_forward_protein
1104	tr|A9TXC9|A9TXC9_PHYPA	VPDB	VPDB	0.98	1	4	0.0327	0.96	0.95	0.98	0	1	1	1	0	1	2	1	0	0.0327	0.0327	0.0327	0	Serine/threonine-protein phosphatase OS=Physcomitrella patens subsp. patens GN=PHYPADRAFT_226377 PE=3 SV=1	35 kDa	TRUE	true_forward_protein
1105	186557-150_4_ORF1 (+1)	SSTDB	6e-38	0.98	1	2	0.0226	0	0.43	0.81	0.98	0	0	1	1	0	0	1	1	0	0	0.0226	0.0226	>sp|Q8BGH2|SAM50_MOUSE_Sorting_and_assembly_machinery_component_50_homolog_OS=Mus_musculus_GN=Samm50_PE=1_SV=1|||6e-38	54 kDa		true_forward_protein
1106	43963-384_3_ORF2	SSTDB	2e-37	0.98	1	3	0.0741	0	0.98	0.93	0.78	0	1	1	1	0	1	1	1	0	0.0741	0.0337	0.0741	>sp|P09444|LEA34_GOSHI_Late_embryogenesis_abundant_protein_D-34_OS=Gossypium_hirsutum_PE=4_SV=1|||2e-37	31 kDa		true_forward_protein
1107	343472-46_6_ORF1 (+2)	SSTDB	9e-147	0.98	1	3	0.0426	0.98	0.86	0.97	0.76	1	1	1	0	1	1	1	0	0.0426	0.0426	0.0426	0	>sp|F4I907|GLYR2_ARATH_Glyoxylate/succinic_semialdehyde_reductase_2,_chloroplastic_OS=Arabidopsis_thaliana_GN=GLYR2_PE=1_SV=1|||9e-147	37 kDa		true_forward_protein
1108	333237-51_1_ORF1 (+1)	SSTDB	8e-131	0.97	1	2	0.0256	0.96	0.69	0.97	0.86	0	0	1	1	0	0	1	1	0	0	0.0256	0.0256	>sp|Q86HG0|GMPPA_DICDI_Mannose-1-phosphate_guanyltransferase_alpha_OS=Dictyostelium_discoideum_GN=gmppA_PE=2_SV=1|||8e-131	52 kDa	TRUE	true_forward_protein
1109	158601-182_4_ORF1 (+1)	SSTDB	4e-170	0.97	1	1	0.0237	0.12	0	0.97	0.96	0	0	0	1	0	0	0	1	0	0	0	0.0237	>sp|Q8TL44|TRPB2_METAC_Tryptophan_synthase_beta_chain_2_OS=Methanosarcina_acetivorans_(strain_ATCC_35395_/_DSM_2834_/_JCM_12185_/_C2A)_GN=trpB2_PE=3_SV=1|||4e-170	51 kDa		true_forward_protein
1110	35569-425_4_ORF1	SSTDB	0	0.97	1	2	0.0177	0	0.77	0.97	0.91	0	0	1	1	0	0	1	1	0	0	0.0177	0.0177	>sp|Q94KJ7|VPS33_ARATH_Vacuolar_protein_sorting-associated_protein_33_homolog_OS=Arabidopsis_thaliana_GN=VPS33_PE=2_SV=1|||0	70 kDa		true_forward_protein
1111	tr|A9T4E0|A9T4E0_PHYPA	VPDB	VPDB	0.97	1	2	0.0229	0.88	0.97	0.97	0.11	0	1	1	0	0	1	1	0	0	0.0229	0.0229	0	Predicted protein OS=Physcomitrella patens subsp. patens GN=PHYPADRAFT_218794 PE=4 SV=1	62 kDa		true_forward_protein
1112	tr|B8LR30|B8LR30_PICSI	VPDB	VPDB	0.97	2	4	0.0792	0.97	0.95	0.89	0.85	2	1	1	0	2	1	1	0	0.0792	0.0428	0.0428	0.0428	Putative uncharacterized protein OS=Picea sitchensis PE=2 SV=1	50 kDa		true_forward_protein
1113	249158-100_5_ORF2	SSTDB	2e-64	0.96	1	1	0.0327	0.53	0.78	0.96	0	0	0	1	0	0	0	1	0	0	0	0.0327	0	>sp|Q9S720|PPD3_ARATH_PsbP_domain-containing_protein_3,_chloroplastic_OS=Arabidopsis_thaliana_GN=PPD3_PE=1_SV=2|||2e-64	27 kDa		true_forward_protein
1114	tr|D8UGB5|D8UGB5_VOLCA	VPDB	VPDB	0.96	1	1	0.0315	0.45	0	0.96	0.49	0	0	1	0	0	0	1	0	0	0	0.0315	0	Putative uncharacterized protein OS=Volvox carteri GN=VOLCADRAFT_77661 PE=3 SV=1	64 kDa		true_forward_protein
1115	152298-192_3_ORF2 (+8)	SSTDB	2e-15	0.95	1	2	0.0753	0.85	0	0.95	0	1	0	1	0	1	0	1	0	0.0753	0	0.0753	0	>sp|B8JLQ0|LYRM4_DANRE_LYR_motif-containing_protein_4_OS=Danio_rerio_GN=lyrm4_PE=3_SV=1|||2e-15	16 kDa		true_forward_protein
1116	tr|A2YR87|A2YR87_ORYSI (+21)	VPDB	VPDB	0.95	1	3	0.203	0.89	0	0.95	0	1	0	1	0	2	0	1	0	0.203	0	0.203	0	Putative uncharacterized protein OS=Oryza sativa subsp. indica GN=OsI_27814 PE=4 SV=1	9 kDa		true_forward_protein
1117	tr|B9GFM4|B9GFM4_POPTR	VPDB	VPDB	0.95	1	1	0.0172	0.65	0.71	0.95	0	0	0	1	0	0	0	1	0	0	0	0.0172	0	Histone deacetylase OS=Populus trichocarpa GN=SRT902 PE=3 SV=1	52 kDa		true_forward_protein
1118	tr|G8CN60|G8CN60_9POAL	VPDB	VPDB	0.95	1	1	0.048	0.71	0.65	0.95	0	0	0	1	0	0	0	1	0	0	0	0.048	0	Putative uncharacterized protein (Fragment) OS=Hordeum bogdanii PE=2 SV=1	37 kDa		true_forward_protein
1119	tr|A9PHL5|A9PHL5_POPTR [7]	VPDB	VPDB	1	1	1	0.0191	0.65	0	1	0	0	0	1	0	0	0	1	0	0	0	0.0191	0	Cluster of Putative uncharacterized protein OS=Populus trichocarpa PE=2 SV=1 (tr|A9PHL5|A9PHL5_POPTR)	47 kDa	TRUE	true_forward_protein
1120	tr|C5HY87|C5HY87_9MONI (+2)	VPDB	VPDB	1	2	3	0.123	0.96	0	1	0	1	0	2	0	1	0	2	0	0.115	0	0.123	0	30S ribosomal protein S11, chloroplastic OS=Alsophila spinulosa GN=rps11 PE=3 SV=1	14 kDa		true_forward_protein
1121	70953-300_6_ORF2	SSTDB	0	1	3	3	0.065	1	0	0	0	3	0	0	0	3	0	0	0	0.065	0	0	0	>sp|O95573|ACSL3_HUMAN_Long-chain-fatty-acid--CoA_ligase_3_OS=Homo_sapiens_GN=ACSL3_PE=1_SV=3|||0	76 kDa	TRUE	true_forward_protein
1122	158029-183_5_ORF1 (+1)	SSTDB	1e-48	1	2	2	0.256	1	0	0	0	2	0	0	0	2	0	0	0	0.256	0	0	0	>sp|Q41050|OEP16_PEA_Outer_envelope_pore_protein_16,_chloroplastic_OS=Pisum_sativum_GN=OEP16_PE=1_SV=1|||1e-48	19 kDa		true_forward_protein
1123	42379-391_4_ORF2	SSTDB	3e-06	1	2	3	0.0453	1	0	0.99	0	2	0	1	0	2	0	1	0	0.0453	0	0.0423	0	>sp|Q6UFZ3|143G1_ONCMY_14-3-3_protein_gamma-1_OS=Oncorhynchus_mykiss_PE=2_SV=1|||3e-06	35 kDa		true_forward_protein
1124	228531-114_3_ORF2 (+1)	SSTDB	0	1	2	2	0.0332	1	0	0	0	2	0	0	0	2	0	0	0	0.0332	0	0	0	>sp|Q9SAA9|CP511_ARATH_Sterol_14-demethylase_OS=Arabidopsis_thaliana_GN=CYP51G1_PE=1_SV=1|||0	59 kDa		true_forward_protein
1125	tr|D8QZE8|D8QZE8_SELML (+1)	VPDB	VPDB	1	2	3	0.0382	1	0	0	0	2	0	0	0	3	0	0	0	0.0382	0	0	0	Putative uncharacterized protein OS=Selaginella moellendorffii GN=SELMODRAFT_142334 PE=4 SV=1	42 kDa		true_forward_protein
1126	144997-202_6_ORF2 (+1)	SSTDB	0	1	2	3	0.0443	1	0.94	0	0	2	1	0	0	2	1	0	0	0.0443	0.0221	0	0	>sp|Q941L3|BON1_ARATH_Protein_BONZAI_1_OS=Arabidopsis_thaliana_GN=BON1_PE=1_SV=2|||0	65 kDa		true_forward_protein
1127	279760-80_4_ORF1 (+1)	SSTDB	0	1	1	1	0.00522	0	0	0	1	0	0	0	1	0	0	0	1	0	0	0	0.00522	>sp|Q9AUE0|CALS1_ARATH_Callose_synthase_1_OS=Arabidopsis_thaliana_GN=CALS1_PE=1_SV=2|||0	219 kDa	TRUE	true_forward_protein
1128	1479-1530_5_ORF1 (+3)	SSTDB	1e-29	1	1	1	0.0479	0	0	1	0	0	0	1	0	0	0	1	0	0	0	0.0479	0	>sp|O94432|YHKF_SCHPO_Uncharacterized_RNA-binding_protein_C660.15_OS=Schizosaccharomyces_pombe_(strain_972_/_ATCC_24843)_GN=SPBC660.15_PE=2_SV=1|||1e-29	48 kDa		true_forward_protein
1129	359275-40_6_ORF2	SSTDB	0	1	2	2	0.0641	0.72	0	0	1	0	0	0	2	0	0	0	2	0	0	0	0.0641	>sp|Q94K73|SYFM_ARATH_Phenylalanine--tRNA_ligase,_chloroplastic/mitochondrial_OS=Arabidopsis_thaliana_GN=At3g58140_PE=1_SV=1|||0	50 kDa		true_forward_protein
1130	123519-222_2_ORF1	SSTDB	8e-35	1	1	2	0.07	1	0	0.99	0	1	0	1	0	1	0	1	0	0.07	0	0.07	0	>sp|Q8LCA1|TMP14_ARATH_Thylakoid_membrane_phosphoprotein_14_kDa,_chloroplastic_OS=Arabidopsis_thaliana_GN=TMP14_PE=1_SV=2|||8e-35	22 kDa		true_forward_protein
1131	268570-87_5_ORF2	SSTDB	3e-07	1	1	2	0.0681	1	0	0.99	0	1	0	1	0	1	0	1	0	0.0681	0	0.0681	0	>sp|P72752|Y2009_SYNY3_Thylakoid_membrane_protein_ssl2009_OS=Synechocystis_sp._(strain_PCC_6803_/_Kazusa)_GN=ssl2009_PE=4_SV=1|||3e-07	20 kDa		true_forward_protein
1132	269834-87_4_ORF2 (+1)	SSTDB	7e-18	1	1	2	0.0653	1	0	0	0	1	0	0	0	2	0	0	0	0.0653	0	0	0	>sp|P13240|DR206_PEA_Disease_resistance_response_protein_206_OS=Pisum_sativum_GN=PI206_PE=2_SV=2|||7e-18	22 kDa		true_forward_protein
1133	401-2203_3_ORF2	SSTDB	8e-51	1	1	1	0.0252	0	0	1	0	0	0	1	0	0	0	1	0	0	0	0.0252	0	>sp|O67554|Y1632_AQUAE_Putative_L-lysine_2,3-aminomutase_aq_1632_OS=Aquifex_aeolicus_(strain_VF5)_GN=aq_1632_PE=3_SV=1|||8e-51	58 kDa		true_forward_protein
1134	207675-131_6_ORF2 (+1)	SSTDB	1e-116	1	3	4	0.0767	1	0.44	0.1	0	3	0	1	0	3	0	1	0	0.0767	0	0.0307	0	>sp|Q9UQ80|PA2G4_HUMAN_Proliferation-associated_protein_2G4_OS=Homo_sapiens_GN=PA2G4_PE=1_SV=3|||1e-116	43 kDa	TRUE	true_forward_protein
1135	1707-1474_6_ORF2	SSTDB	0	1	2	2	0.0882	0	0	1	0	0	0	2	0	0	0	2	0	0	0	0.0882	0	>sp|Q945K7|IDH5_ARATH_Isocitrate_dehydrogenase_[NAD]_catalytic_subunit_5,_mitochondrial_OS=Arabidopsis_thaliana_GN=IDH5_PE=1_SV=1|||0	41 kDa		true_forward_protein
1136	189063-147_5_ORF2 (+3)	SSTDB	2e-92	1	1	2	0.0299	1	0	0.99	0	1	0	1	0	1	0	1	0	0.0299	0	0.0299	0	>sp|Q8BGC4|ZADH2_MOUSE_Zinc-binding_alcohol_dehydrogenase_domain-containing_protein_2_OS=Mus_musculus_GN=Zadh2_PE=2_SV=1|||2e-92	72 kDa		true_forward_protein
1137	125251-220_2_ORF2	SSTDB	no_acceptable_blastHit	1	2	2	0.0298	0.6	0	0	1	0	0	0	2	0	0	0	2	0	0	0	0.0298	no_acceptable_match|||NA	89 kDa		true_forward_protein
1138	78100-285_6_ORF1 (+1)	SSTDB	no_acceptable_blastHit	1	1	1	0.0703	1	0	0	0	1	0	0	0	1	0	0	0	0.0703	0	0	0	no_acceptable_match|||NA	20 kDa	TRUE	true_forward_protein
1139	sp|P49689|RS30_ARATH (+23)	VPDB	VPDB	1	1	1	0.177	1	0	0	0	1	0	0	0	1	0	0	0	0.177	0	0	0	40S ribosomal protein S30 OS=Arabidopsis thaliana GN=RPS30A PE=1 SV=3	7 kDa		true_forward_protein
1140	13648-655_4_ORF2 (+1)	SSTDB	5e-64	1	2	3	0.0892	1	0	0.86	0	2	0	1	0	2	0	1	0	0.0892	0	0.0386	0	>sp|A6VLW0|TAL_ACTSZ_Transaldolase_OS=Actinobacillus_succinogenes_(strain_ATCC_55618_/_130Z)_GN=tal_PE=3_SV=1|||5e-64	46 kDa		true_forward_protein
1141	139045-207_4_ORF2 (+5)	SSTDB	9e-156	1	1	1	0.0349	0	0	0	1	0	0	0	1	0	0	0	1	0	0	0	0.0349	>sp|B9RAJ0|DNPEP_RICCO_Probable_aspartyl_aminopeptidase_OS=Ricinus_communis_GN=RCOM_1506700_PE=2_SV=2|||9e-156	41 kDa	TRUE	true_forward_protein
1142	193415-143_3_ORF1	SSTDB	8e-48	1	1	1	0.0518	1	0	0	0	1	0	0	0	1	0	0	0	0.0518	0	0	0	>sp|Q07469|BSPA_POPDE_Bark_storage_protein_A_OS=Populus_deltoides_GN=BSPA_PE=2_SV=1|||8e-48	40 kDa		true_forward_protein
1143	43733-385_4_ORF1 (+1)	SSTDB	2e-126	1	1	2	0.0166	1	0.99	0	0	1	1	0	0	1	1	0	0	0.0166	0.0166	0	0	>sp|Q42534|PME2_ARATH_Pectinesterase_2_OS=Arabidopsis_thaliana_GN=PME2_PE=2_SV=2|||2e-126	71 kDa		true_forward_protein
1144	60694-325_4_ORF2 (+1)	SSTDB	0	1	1	1	0.0117	0.41	0	0	1	0	0	0	1	0	0	0	1	0	0	0	0.0117	>sp|Q9LIB2|PHS1_ARATH_Alpha-glucan_phosphorylase_1_OS=Arabidopsis_thaliana_GN=PHS1_PE=1_SV=1|||0	117 kDa		true_forward_protein
1145	3497-1148_5_ORF2 (+1)	SSTDB	8e-12	1	1	1	0.00542	1	0	0	0	1	0	0	0	1	0	0	0	0.00542	0	0	0	>sp|P08799|MYS2_DICDI_Myosin-2_heavy_chain_OS=Dictyostelium_discoideum_GN=mhcA_PE=1_SV=3|||8e-12	253 kDa		true_forward_protein
1146	292626-72_3_ORF2 (+2)	SSTDB	1e-112	1	2	2	0.0386	0	0	1	0.35	0	0	2	0	0	0	2	0	0	0	0.0386	0	>sp|Q42798|C93A1_SOYBN_Cytochrome_P450_93A1_OS=Glycine_max_GN=CYP93A1_PE=2_SV=1|||1e-112	57 kDa		true_forward_protein
1147	166962-171_4_ORF2 (+1)	SSTDB	2e-22	1	1	1	0.0362	0	0	0	1	0	0	0	1	0	0	0	1	0	0	0	0.0362	>sp|P05455|LA_HUMAN_Lupus_La_protein_OS=Homo_sapiens_GN=SSB_PE=1_SV=2|||2e-22	51 kDa		true_forward_protein
1148	6615-891_5_ORF1	SSTDB	5e-72	1	1	1	0.0574	0	0	1	0	0	0	1	0	0	0	1	0	0	0	0.0574	0	>sp|Q8VZ95|VAP11_ARATH_Vesicle-associated_protein_1-1_OS=Arabidopsis_thaliana_GN=PVA11_PE=1_SV=1|||5e-72	27 kDa		true_forward_protein
1149	17288-595_2_ORF2	SSTDB	8e-60	1	1	1	0.1	0	0	0	1	0	0	0	1	0	0	0	1	0	0	0	0.1	>sp|O04209|CLC2_ARATH_Clathrin_light_chain_2_OS=Arabidopsis_thaliana_GN=CLC2_PE=1_SV=1|||8e-60	42 kDa		true_forward_protein
1150	207231-131_1_ORF2 (+2)	SSTDB	1e-158	1	1	1	0.0178	1	0	0.28	0	1	0	0	0	1	0	0	0	0.0178	0	0	0	>sp|Q8W496|PTC52_ARATH_Protochlorophyllide-dependent_translocon_component_52,_chloroplastic_OS=Arabidopsis_thaliana_GN=PTC52_PE=2_SV=1|||1e-158	57 kDa		true_forward_protein
1151	119232-226_1_ORF2 (+3)	SSTDB	2e-52	1	1	2	0.146	0	0	0.94	1	0	0	1	1	0	0	1	1	0	0	0.146	0.0823	>sp|Q9H7Z7|PGES2_HUMAN_Prostaglandin_E_synthase_2_OS=Homo_sapiens_GN=PTGES2_PE=1_SV=1|||2e-52	18 kDa		true_forward_protein
1152	277631-81_6_ORF2 (+11)	SSTDB	1e-27	1	1	2	0.0318	1	0	0.99	0	1	0	1	0	1	0	1	0	0.0318	0	0.0318	0	>sp|P37707|B2_DAUCA_B2_protein_OS=Daucus_carota_PE=2_SV=1|||1e-27	43 kDa		true_forward_protein
1153	86239-270_3_ORF2	SSTDB	1e-12	1	1	2	0.0735	1	0	0.99	0	1	0	1	0	1	0	1	0	0.0735	0	0.0735	0	>sp|P54773|PSBS_SOLLC_Photosystem_II_22_kDa_protein,_chloroplastic_OS=Solanum_lycopersicum_GN=PSBS_PE=3_SV=1|||1e-12	22 kDa		true_forward_protein
1154	tr|D7T9W2|D7T9W2_VITVI	VPDB	VPDB	1	2	2	0.029	1	0	0.51	0	2	0	0	0	2	0	0	0	0.029	0	0	0	Putative uncharacterized protein OS=Vitis vinifera GN=VIT_01s0011g00540 PE=4 SV=1	44 kDa		true_forward_protein
1155	tr|C1EC95|C1EC95_MICSR	VPDB	VPDB	1	1	3	0.0407	1	0.95	0.99	0	1	1	1	0	1	1	1	0	0.0407	0.0407	0.0407	0	Predicted protein OS=Micromonas sp. (strain RCC299 / NOUM17) GN=MICPUN_91628 PE=4 SV=1	51 kDa	TRUE	true_forward_protein
1156	225861-116_4_ORF2 (+1)	SSTDB	6e-103	1	1	2	0.0339	0.93	1	0	0	1	1	0	0	1	1	0	0	0.0339	0.0339	0	0	>sp|Q8S8Q6|TET8_ARATH_Tetraspanin-8_OS=Arabidopsis_thaliana_GN=TET8_PE=2_SV=1|||6e-103	33 kDa		true_forward_protein
1157	401656-23_6_ORF1 (+1)	SSTDB	0	1	1	1	0.0209	0	1	0	0.64	0	1	0	0	0	1	0	0	0	0.0209	0	0	>sp|Q8GWA1|NDA1_ARATH_Alternative_NAD(P)H_dehydrogenase_1,_mitochondrial_OS=Arabidopsis_thaliana_GN=NDA1_PE=2_SV=1|||0	62 kDa		true_forward_protein
1158	106730-241_3_ORF2	SSTDB	0	1	1	2	0.00729	0	0	0.77	1	0	0	1	1	0	0	1	1	0	0	0.00729	0.00449	>sp|F4JSZ5|BIG1_ARATH_Brefeldin_A-inhibited_guanine_nucleotide-exchange_protein_1_OS=Arabidopsis_thaliana_GN=BIG1_PE=2_SV=1|||0	199 kDa		true_forward_protein
1159	tr|E2IH33|E2IH33_PTEAA	VPDB	VPDB	1	2	3	0.387	1	0	0.96	0	2	0	1	0	2	0	1	0	0.387	0	0.16	0	30S ribosomal protein S18, chloroplastic OS=Pteridium aquilinum subsp. aquilinum GN=rps18 PE=3 SV=1	9 kDa	TRUE	true_forward_protein
1160	222792-119_1_ORF2	SSTDB	1e-36	1	1	1	0.0429	1	0	0.76	0	1	0	0	0	1	0	0	0	0.0429	0	0	0	>sp|Q9LW15|CX5B1_ARATH_Cytochrome_c_oxidase_subunit_5b-1,_mitochondrial_OS=Arabidopsis_thaliana_GN=COX5B-1_PE=2_SV=1|||1e-36	23 kDa		true_forward_protein
1161	tr|G7KRT7|G7KRT7_MEDTR	VPDB	VPDB	1	1	2	0.0281	1	0.99	0	0	1	1	0	0	1	1	0	0	0.0281	0.0281	0	0	Serine hydroxymethyltransferase OS=Medicago truncatula GN=MTR_7g108420 PE=3 SV=1	42 kDa		true_forward_protein
1162	18446-578_4_ORF2 (+46)	SSTDB	1e-78	1	1	1	0.075	1	0	0	0	1	0	0	0	1	0	0	0	0.075	0	0	0	>sp|Q9SW09|RS101_ARATH_40S_ribosomal_protein_S10-1_OS=Arabidopsis_thaliana_GN=RPS10A_PE=2_SV=1|||1e-78	22 kDa		true_forward_protein
1163	155347-187_1_ORF1 (+1)	SSTDB	2e-80	1	1	1	0.0158	1	0.3	0	0	1	0	0	0	1	0	0	0	0.0158	0	0	0	>sp|Q8BYI6|PCAT2_MOUSE_Lysophosphatidylcholine_acyltransferase_2_OS=Mus_musculus_GN=Lpcat2_PE=1_SV=1|||2e-80	58 kDa		true_forward_protein
1164	tr|A9TF79|A9TF79_PHYPA (+1)	VPDB	VPDB	1	1	1	0.0458	0.96	0	0	1	0	0	0	1	0	0	0	1	0	0	0	0.0458	Predicted protein OS=Physcomitrella patens subsp. patens GN=PHYPADRAFT_194508 PE=4 SV=1	40 kDa	TRUE	true_forward_protein
1165	178788-157_5_ORF2	SSTDB	3e-58	1	1	2	0.0903	0.07	0	1	0	0	0	1	0	0	0	2	0	0	0	0.0903	0	>sp|P13853|HS17C_ARATH_17.6_kDa_class_I_heat_shock_protein_3_OS=Arabidopsis_thaliana_GN=HSP17.6C_PE=2_SV=2|||3e-58	17 kDa	TRUE	true_forward_protein
1166	45486-377_6_ORF2	SSTDB	1e-06	1	1	1	0.034	0.3	0	1	0	0	0	1	0	0	0	1	0	0	0	0.034	0	>sp|Q211D7|RL7_RHOPB_50S_ribosomal_protein_L7/L12_OS=Rhodopseudomonas_palustris_(strain_BisB18)_GN=rplL_PE=3_SV=1|||1e-06	36 kDa		true_forward_protein
1167	200624-137_2_ORF2 (+2)	SSTDB	0	1	1	2	0.034	0	1	0.88	0	0	1	1	0	0	1	1	0	0	0.034	0.017	0	>sp|Q9FH06|SCP41_ARATH_Serine_carboxypeptidase-like_41_OS=Arabidopsis_thaliana_GN=SCPL41_PE=2_SV=1|||0	58 kDa		true_forward_protein
1168	124630-221_5_ORF2 (+4)	SSTDB	3e-64	1	1	1	0.00841	0	0	0	1	0	0	0	1	0	0	0	1	0	0	0	0.00841	>sp|P11654|PO210_RAT_Nuclear_pore_membrane_glycoprotein_210_OS=Rattus_norvegicus_GN=Pom210_PE=1_SV=1|||3e-64	219 kDa		true_forward_protein
1169	43496-386_4_ORF2 (+2)	SSTDB	no_acceptable_blastHit	0.99	1	2	0.0154	0	0	0.94	0.99	0	0	1	1	0	0	1	1	0	0	0.0154	0.0154	no_acceptable_match|||NA	76 kDa		true_forward_protein
1170	tr|B9MVW9|B9MVW9_POPTR	VPDB	VPDB	0.99	1	2	0.0133	0.99	0	0	0	1	0	0	0	2	0	0	0	0.0133	0	0	0	Cytochrome P450 OS=Populus trichocarpa GN=CYP81T1 PE=3 SV=1	68 kDa		true_forward_protein
1171	152903-191_3_ORF1 (+2)	SSTDB	4e-71	0.99	1	2	0.0113	0.99	0	0.99	0	1	0	1	0	1	0	1	0	0.0113	0	0.0113	0	>sp|Q5F471|PP6R3_CHICK_Serine/threonine-protein_phosphatase_6_regulatory_subunit_3_OS=Gallus_gallus_GN=PPP6R3_PE=2_SV=1|||4e-71	117 kDa		true_forward_protein
1172	10791-728_3_ORF2	SSTDB	2e-87	0.99	1	1	0.0543	0.34	0	0.99	0	0	0	1	0	0	0	1	0	0	0	0.0543	0	>sp|O65569|RS112_ARATH_40S_ribosomal_protein_S11-2_OS=Arabidopsis_thaliana_GN=RPS11B_PE=2_SV=2|||2e-87	21 kDa		true_forward_protein
1173	171277-165_3_ORF2 (+1)	SSTDB	0	0.99	1	1	0.0279	0	0.78	0	0.99	0	1	0	0	0	1	0	0	0	0.0279	0	0	>sp|P46637|ARGI1_ARATH_Arginase_OS=Arabidopsis_thaliana_GN=At4g08900_PE=2_SV=1|||0	43 kDa		true_forward_protein
1174	10401-740_4_ORF2	SSTDB	1e-06	0.99	1	1	0.0338	0	0.79	0.99	0	0	1	0	0	0	1	0	0	0	0.0338	0	0	>sp|Q8CEE0|CEP57_MOUSE_Centrosomal_protein_of_57_kDa_OS=Mus_musculus_GN=Cep57_PE=1_SV=2|||1e-06	37 kDa		true_forward_protein
1175	207205-131_1_ORF2 (+2)	SSTDB	6e-111	0.99	1	1	0.0209	0	0	0	0.99	0	0	0	1	0	0	0	1	0	0	0	0.0209	>sp|Q9SD85|F3PH_ARATH_Flavonoid_3'-monooxygenase_OS=Arabidopsis_thaliana_GN=CYP75B1_PE=1_SV=1|||6e-111	59 kDa		true_forward_protein
1176	tr|A4S621|A4S621_OSTLU (+1)	VPDB	VPDB	0.99	2	3	0.0525	0.99	0.89	0	0	2	1	0	0	2	1	0	0	0.0525	0.0525	0	0	Cysteine synthase OS=Ostreococcus lucimarinus (strain CCE9901) GN=OASTL1 PE=3 SV=1	32 kDa		true_forward_protein
1177	22356-529_5_ORF1	SSTDB	7e-39	0.99	1	2	0.165	0.99	0	0.98	0	1	0	1	0	1	0	1	0	0.165	0	0.165	0	>sp|P13853|HS17C_ARATH_17.6_kDa_class_I_heat_shock_protein_3_OS=Arabidopsis_thaliana_GN=HSP17.6C_PE=2_SV=2|||7e-39	9 kDa	TRUE	true_forward_protein
1178	211154-128_4_ORF1 (+2)	SSTDB	6e-42	0.99	1	2	0.0794	0.88	0	0.99	0	1	0	1	0	1	0	1	0	0.0794	0	0.0794	0	>sp|O49595|HMGB1_ARATH_High_mobility_group_B_protein_1_OS=Arabidopsis_thaliana_GN=HMGB1_PE=1_SV=1|||6e-42	21 kDa		true_forward_protein
1179	162945-176_5_ORF1 (+1)	SSTDB	1e-94	0.99	1	1	0.0858	0	0.27	0	0.99	0	0	0	1	0	0	0	1	0	0	0	0.0858	>sp|Q8LQJ8|FTSH5_ORYSJ_ATP-dependent_zinc_metalloprotease_FTSH_5,_mitochondrial_OS=Oryza_sativa_subsp._japonica_GN=FTSH5_PE=3_SV=1|||1e-94	24 kDa		true_forward_protein
1180	187300-149_1_ORF2 (+1)	SSTDB	0	0.99	1	1	0.0095	0	0	0.97	0.99	0	0	1	0	0	0	1	0	0	0	0.0095	0	>sp|Q86KU2|SYVC_DICDI_Probable_valine--tRNA_ligase,_cytoplasmic_OS=Dictyostelium_discoideum_GN=valS1_PE=3_SV=1|||0	119 kDa		true_forward_protein
1181	34778-430_4_ORF2	SSTDB	4e-173	0.99	1	1	0.031	0.39	0	0	0.99	0	0	0	1	0	0	0	1	0	0	0	0.031	>sp|P93841|ISPE_SOLLC_4-diphosphocytidyl-2-C-methyl-D-erythritol_kinase,_chloroplastic/chromoplastic_(Fragment)_OS=Solanum_lycopersicum_GN=ISPE_PE=1_SV=1|||4e-173	43 kDa		true_forward_protein
1182	28933-470_6_ORF1 (+1)	SSTDB	6e-34	0.99	1	1	0.213	0.99	0	0	0	1	0	0	0	1	0	0	0	0.213	0	0	0	>sp|Q3ZCG2|MPC1_BOVIN_Mitochondrial_pyruvate_carrier_1_OS=Bos_taurus_GN=MPC1_PE=1_SV=1|||6e-34	14 kDa		true_forward_protein
1183	177444-159_3_ORF1 (+1)	SSTDB	3e-18	0.99	1	2	0.0774	0.98	0.99	0	0	1	1	0	0	1	1	0	0	0.0774	0.0774	0	0	>sp|P07857|NLTP_BOVIN_Non-specific_lipid-transfer_protein_OS=Bos_taurus_GN=SCP2_PE=1_SV=2|||3e-18	17 kDa		true_forward_protein
1184	2941-1222_2_ORF2	SSTDB	2e-37	0.99	1	3	0.0721	0.82	0.99	0	0.9	1	1	0	1	1	1	0	1	0.0721	0.0721	0	0.0721	>sp|Q6NCY6|GRPE_RHOPA_Protein_GrpE_OS=Rhodopseudomonas_palustris_(strain_ATCC_BAA-98_/_CGA009)_GN=grpE_PE=3_SV=2|||2e-37	35 kDa		true_forward_protein
1185	367451-36_4_ORF1 (+2)	SSTDB	3e-32	0.99	1	1	0.0223	0.63	0.99	0	0.69	0	1	0	0	0	1	0	0	0	0.0223	0	0	>sp|Q3SZL5|PIGS_BOVIN_GPI_transamidase_component_PIG-S_OS=Bos_taurus_GN=PIGS_PE=2_SV=3|||3e-32	66 kDa		true_forward_protein
1186	122596-223_6_ORF2	SSTDB	2e-36	0.99	1	1	0.0303	0.99	0	0	0.74	1	0	0	0	1	0	0	0	0.0303	0	0	0	>sp|O77750|AQP4_BOVIN_Aquaporin-4_OS=Bos_taurus_GN=AQP4_PE=2_SV=3|||2e-36	43 kDa		true_forward_protein
1187	tr|C5WUH7|C5WUH7_SORBI	VPDB	VPDB	0.99	1	1	0.0508	0.71	0.99	0.6	0	0	1	0	0	0	1	0	0	0	0.0508	0	0	Putative uncharacterized protein Sb01g030830 OS=Sorghum bicolor GN=Sb01g030830 PE=3 SV=1	25 kDa		true_forward_protein
1188	11617-705_1_ORF2 (+2)	SSTDB	6e-06	0.99	1	1	0.0453	0.71	0	0.99	0.76	0	0	1	0	0	0	1	0	0	0	0.0453	0	>sp|A8F8G5|RL32_THELT_50S_ribosomal_protein_L32_OS=Thermotoga_lettingae_(strain_ATCC_BAA-301_/_DSM_14385_/_TMO)_GN=rpmF_PE=3_SV=1|||6e-06	28 kDa		true_forward_protein
1189	201664-136_1_ORF1 (+2)	SSTDB	2e-17	0.99	1	3	0.0647	0.98	0.98	0.99	0	1	1	1	0	1	1	1	0	0.0647	0.0647	0.0647	0	>sp|P13240|DR206_PEA_Disease_resistance_response_protein_206_OS=Pisum_sativum_GN=PI206_PE=2_SV=2|||2e-17	25 kDa		true_forward_protein
1190	340103-48_3_ORF2 (+1)	SSTDB	6e-06	0.99	1	2	0.0557	0.91	0.47	0.99	0	1	0	1	0	1	0	1	0	0.0557	0	0.0557	0	>sp|Q3A1V3|OTC_PELCD_Ornithine_carbamoyltransferase_OS=Pelobacter_carbinolicus_(strain_DSM_2380_/_Gra_Bd_1)_GN=argF_PE=3_SV=1|||6e-06	34 kDa		true_forward_protein
1191	430240-4_6_ORF2 (+1)	SSTDB	2e-24	0.99	1	3	0.18	0	0.98	0.99	0.96	0	1	1	1	0	1	1	1	0	0.18	0.18	0.18	>sp|P50287|ASPGA_ARATH_Isoaspartyl_peptidase/L-asparaginase_1_OS=Arabidopsis_thaliana_GN=At5g08100_PE=1_SV=2|||2e-24	6 kDa		true_forward_protein
1192	93927-258_1_ORF2 (+1)	SSTDB	0	0.99	1	1	0.0588	0.34	0	0.99	0.51	0	0	1	0	0	0	1	0	0	0	0.0588	0	>sp|Q39227|SMT2_ARATH_24-methylenesterol_C-methyltransferase_2_OS=Arabidopsis_thaliana_GN=SMT2_PE=1_SV=2|||0	41 kDa		true_forward_protein
1193	tr|Q94LR9|Q94LR9_ORYSJ	VPDB	VPDB	0.99	1	2	0.0542	0.16	0.95	0.99	0	0	1	1	0	0	1	1	0	0	0.0542	0.0542	0	3-ketoacyl-CoA thiolase 2, peroxisomal, putative, expressed OS=Oryza sativa subsp. japonica GN=OSJNBb0011A08.2 PE=2 SV=1	48 kDa		true_forward_protein
1194	281072-79_5_ORF2 (+1)	SSTDB	3e-120	0.99	1	1	0.0179	0	0	0.77	0.99	0	0	0	1	0	0	0	1	0	0	0	0.0179	>sp|P38935|SMBP2_HUMAN_DNA-binding_protein_SMUBP-2_OS=Homo_sapiens_GN=IGHMBP2_PE=1_SV=3|||3e-120	109 kDa		true_forward_protein
1195	61522-323_1_ORF2	SSTDB	0	0.99	1	3	0.0241	0.89	0.93	0	0.99	1	1	0	1	1	1	0	1	0.0241	0.0241	0	0.0241	>sp|Q8L831|NUDT3_ARATH_Nudix_hydrolase_3_OS=Arabidopsis_thaliana_GN=NUDT3_PE=1_SV=1|||0	89 kDa		true_forward_protein
1196	tr|B8ASV1|B8ASV1_ORYSI (+3)	VPDB	VPDB	0.99	1	1	0.0303	0.73	0	0.36	0.99	0	0	0	1	0	0	0	1	0	0	0	0.0303	Putative uncharacterized protein OS=Oryza sativa subsp. indica GN=OsI_16921 PE=4 SV=1	40 kDa		true_forward_protein
1197	tr|A9PA22|A9PA22_POPTR (+4)	VPDB	VPDB	0.99	1	2	0.0256	0.66	0.99	0.79	0	0	1	1	0	0	1	1	0	0	0.0256	0.0256	0	Putative uncharacterized protein OS=Populus trichocarpa PE=2 SV=1	46 kDa		true_forward_protein
1198	232947-111_2_ORF2 (+3)	SSTDB	2e-76	0.99	1	3	0.0432	0.93	0	0.89	0.99	1	0	1	1	1	0	1	1	0.0432	0	0.0432	0.0432	>sp|Q6DCD1|FGGY_XENLA_FGGY_carbohydrate_kinase_domain-containing_protein_OS=Xenopus_laevis_GN=fggy_PE=2_SV=2|||2e-76	30 kDa		true_forward_protein
1199	180093-156_6_ORF2 (+16)	SSTDB	1e-72	0.98	1	2	0.0856	0.98	0.77	0	0.98	1	0	0	1	1	0	0	1	0.0856	0	0	0.0856	>sp|P50165|TRNH_DATST_Tropinone_reductase_homolog_OS=Datura_stramonium_PE=2_SV=1|||1e-72	24 kDa		true_forward_protein
1200	189214-147_1_ORF1	SSTDB	6e-40	0.98	2	3	0.0802	0.98	0	0	0	2	0	0	0	3	0	0	0	0.0802	0	0	0	>sp|P31170|HS25P_ARATH_25.3_kDa_heat_shock_protein,_chloroplastic_OS=Arabidopsis_thaliana_GN=HSP25.3_PE=2_SV=1|||6e-40	23 kDa		true_forward_protein
1201	30068-462_1_ORF2 (+1)	SSTDB	0	0.98	1	3	0.0242	0.98	0	0	0.97	1	0	0	1	2	0	0	1	0.0242	0	0	0.0242	>sp|Q758X0|ACS1_ASHGO_Acetyl-coenzyme_A_synthetase_1_OS=Ashbya_gossypii_(strain_ATCC_10895_/_CBS_109.51_/_FGSC_9923_/_NRRL_Y-1056)_GN=ACS1_PE=3_SV=1|||0	92 kDa		true_forward_protein
1202	429495-5_4_ORF2	SSTDB	3e-161	0.98	1	3	0.0185	0.98	0.97	0	0.96	1	1	0	1	1	1	0	1	0.0185	0.0185	0	0.0185	>sp|Q9XGW1|AGO10_ARATH_Protein_argonaute_10_OS=Arabidopsis_thaliana_GN=AGO10_PE=2_SV=1|||3e-161	73 kDa		true_forward_protein
1203	4883-1005_6_ORF3 (+3)	SSTDB	1e-56	0.98	1	2	0.0222	0.98	0.93	0.51	0	1	1	0	0	1	1	0	0	0.0222	0.0222	0	0	>sp|P48809|RB27C_DROME_Heterogeneous_nuclear_ribonucleoprotein_27C_OS=Drosophila_melanogaster_GN=Hrb27C_PE=1_SV=2|||1e-56	47 kDa		true_forward_protein
1204	tr|A9T735|A9T735_PHYPA (+1)	VPDB	VPDB	0.98	1	3	0.0239	0.98	0	0.98	0	1	0	1	0	1	0	2	0	0.0239	0	0.0239	0	Serine hydroxymethyltransferase (Fragment) OS=Physcomitrella patens subsp. patens GN=PHYPADRAFT_141291 PE=3 SV=1	50 kDa		true_forward_protein
1205	97944-253_5_ORF2	SSTDB	5e-07	0.98	1	3	0.0391	0.98	0	0.97	0	1	0	1	0	1	0	2	0	0.0391	0	0.0391	0	>sp|Q8CHS2|DJC22_MOUSE_DnaJ_homolog_subfamily_C_member_22_OS=Mus_musculus_GN=Dnajc22_PE=2_SV=1|||5e-07	32 kDa		true_forward_protein
1206	61551-323_3_ORF2 (+1)	SSTDB	1e-45	0.98	1	2	0.0739	0.98	0.5	0	0.8	1	0	0	1	1	0	0	1	0.0739	0	0	0.0739	>sp|Q9GZP4|PITH1_HUMAN_PITH_domain-containing_protein_1_OS=Homo_sapiens_GN=PITHD1_PE=1_SV=1|||1e-45	23 kDa		true_forward_protein
1207	188970-148_1_ORF1 (+1)	SSTDB	7e-14	0.98	1	3	0.0487	0.84	0.98	0	0.89	1	1	0	1	1	1	0	1	0.0487	0.0487	0	0.0487	>sp|P14318|MP20_DROME_Muscle-specific_protein_20_OS=Drosophila_melanogaster_GN=Mp20_PE=2_SV=2|||7e-14	49 kDa		true_forward_protein
1208	19942-558_3_ORF1	SSTDB	8e-29	0.98	1	3	0.093	0.98	0.95	0.93	0	1	1	1	0	1	1	1	0	0.093	0.093	0.093	0	>sp|Q9XFS7|NLTP5_ARATH_Non-specific_lipid-transfer_protein_5_OS=Arabidopsis_thaliana_GN=LTP5_PE=1_SV=1|||8e-29	13 kDa		true_forward_protein
1209	sp|Q85FK0|RR18_ADICA	VPDB	VPDB	0.98	1	2	0.2	0.98	0	0.98	0	1	0	1	0	1	0	1	0	0.2	0	0.147	0	30S ribosomal protein S18, chloroplastic OS=Adiantum capillus-veneris GN=rps18 PE=2 SV=1	9 kDa	TRUE	true_forward_protein
1210	234442-110_4_ORF2 (+7)	SSTDB	0	0.97	1	2	0.013	0	0	0.95	0.97	0	0	1	1	0	0	1	1	0	0	0.013	0.013	>sp|Q94AI7|TPL_ARATH_Protein_TOPLESS_OS=Arabidopsis_thaliana_GN=TPL_PE=1_SV=1|||0	126 kDa		true_forward_protein
1211	24373-508_1_ORF2 (+1)	SSTDB	no_acceptable_blastHit	0.97	1	1	0.0203	0.82	0	0	0.97	1	0	0	0	1	0	0	0	0.0203	0	0	0	no_acceptable_match|||NA	118 kDa		true_forward_protein
1212	288747-75_1_ORF2 (+3)	SSTDB	no_acceptable_blastHit	0.97	1	1	0.0842	0.97	0	0.63	0	1	0	0	0	1	0	0	0	0.0842	0	0	0	no_acceptable_match|||NA	21 kDa		true_forward_protein
1213	178335-158_1_ORF2	SSTDB	1e-135	0.97	1	1	0.0215	0	0.97	0	0.41	0	1	0	0	0	1	0	0	0	0.0215	0	0	>sp|O94905|ERLN2_HUMAN_Erlin-2_OS=Homo_sapiens_GN=ERLIN2_PE=1_SV=1|||1e-135	43 kDa		true_forward_protein
1214	tr|D7U899|D7U899_VITVI	VPDB	VPDB	0.97	1	2	0.0316	0	0.96	0.97	0	0	0	1	0	0	0	2	0	0	0.0316	0.0316	0	Putative uncharacterized protein OS=Vitis vinifera GN=VIT_09s0070g00490 PE=4 SV=1	31 kDa		true_forward_protein
1215	106619-241_2_ORF1 (+1)	SSTDB	0	0.97	2	4	0.0407	0.41	0.97	0	0	1	2	0	0	2	2	0	0	0.013	0.0407	0	0	>sp|Q8VX13|PDI13_ARATH_Protein_disulfide_isomerase-like_1-3_OS=Arabidopsis_thaliana_GN=PDIL1-3_PE=2_SV=1|||0	68 kDa	TRUE	true_forward_protein
1216	215963-124_6_ORF2 (+1)	SSTDB	0	0.97	1	2	0.0114	0.93	0.47	0	0.97	1	0	0	1	1	0	0	1	0.0114	0	0	0.0114	>sp|B9DFG3|ISE2_ARATH_DEAD-box_ATP-dependent_RNA_helicase_ISE2,_chloroplastic_OS=Arabidopsis_thaliana_GN=ISE2_PE=1_SV=2|||0	108 kDa		true_forward_protein
1217	20213-554_2_ORF1	SSTDB	0	0.96	1	2	0.04	0	0	0.94	0.96	0	0	1	1	0	0	1	1	0	0	0.04	0.04	>sp|Q9SLA8|FABI_ARATH_Enoyl-[acyl-carrier-protein]_reductase_[NADH],_chloroplastic_OS=Arabidopsis_thaliana_GN=MOD1_PE=1_SV=1|||0	42 kDa		true_forward_protein
1218	61725-322_6_ORF3	SSTDB	0	0.96	1	1	0.0144	0.88	0.96	0	0	0	1	0	0	0	1	0	0	0	0.0144	0	0	>sp|P37831|LOX11_SOLTU_Linoleate_9S-lipoxygenase_1_OS=Solanum_tuberosum_GN=LOX1.1_PE=2_SV=1|||0	95 kDa		true_forward_protein
1219	tr|A9T662|A9T662_PHYPA (+1)	VPDB	VPDB	0.96	1	1	0.01	0.96	0	0.68	0.61	1	0	0	0	1	0	0	0	0.01	0	0	0	Predicted protein OS=Physcomitrella patens subsp. patens GN=PHYPADRAFT_59506 PE=4 SV=1	108 kDa		true_forward_protein
1220	tr|B8A0G2|B8A0G2_MAIZE (+1)	VPDB	VPDB	0.96	1	2	0.0167	0	0	0.96	0.9	0	0	1	1	0	0	1	1	0	0	0.0167	0.0167	Putative uncharacterized protein OS=Zea mays PE=2 SV=1	80 kDa		true_forward_protein
1221	tr|B8B1S8|B8B1S8_ORYSI (+1)	VPDB	VPDB	0.96	1	2	0.02	0	0.96	0.91	0.59	0	1	1	0	0	1	1	0	0	0.02	0.02	0	Putative uncharacterized protein OS=Oryza sativa subsp. indica GN=OsI_24240 PE=4 SV=1	68 kDa		true_forward_protein
1222	38639-409_2_ORF3	SSTDB	0	0.95	1	1	0.027	0	0	0.95	0.78	0	0	0	1	0	0	0	1	0	0	0	0.027	>sp|B0C7T1|CHLN_ACAM1_Light-independent_protochlorophyllide_reductase_subunit_N_OS=Acaryochloris_marina_(strain_MBIC_11017)_GN=chlN_PE=3_SV=1|||0	54 kDa		true_forward_protein
1223	181222-155_3_ORF2	SSTDB	3e-159	0.95	1	2	0.0272	0.43	0.95	0	0.93	0	1	0	1	0	1	0	1	0	0.0272	0	0.0272	>sp|Q9FV50|AMP1D_ARATH_Methionine_aminopeptidase_1D,_chloroplastic/mitochondrial_OS=Arabidopsis_thaliana_GN=MAP1D_PE=2_SV=1|||3e-159	40 kDa		true_forward_protein
1224	206877-132_3_ORF2	SSTDB	0	0.95	1	1	0.0144	0	0	0.95	0.88	0	0	0	1	0	0	0	1	0	0	0	0.0144	>sp|Q9SSK1|SYNC3_ARATH_Asparagine--tRNA_ligase,_cytoplasmic_3_OS=Arabidopsis_thaliana_GN=SYNC3_PE=2_SV=1|||0	70 kDa		true_forward_protein
1225	359681-39_1_ORF1 (+2)	SSTDB	7e-15	1	2	2	0.169	1	0	0	0	2	0	0	0	2	0	0	0	0.169	0	0	0	>sp|D7MMW4|CSPLJ_ARALL_CASP-like_protein_ARALYDRAFT_919556_OS=Arabidopsis_lyrata_subsp._lyrata_GN=ARALYDRAFT_919556_PE=3_SV=1|||7e-15	31 kDa		true_forward_protein
1226	2909-1228_3_ORF1	SSTDB	2e-06	1	2	2	0.0646	1	0	0	0	2	0	0	0	2	0	0	0	0.0646	0	0	0	>sp|Q6R7D4|Y095_OSHVF_Uncharacterized_protein_ORF95_OS=Ostreid_herpesvirus_1_(isolate_France)_GN=ORF95_PE=4_SV=1|||2e-06	53 kDa		true_forward_protein
1227	20869-546_2_ORF2 (+1)	SSTDB	2e-51	1	2	2	0.263	1	0	0	0	2	0	0	0	2	0	0	0	0.263	0	0	0	>sp|Q9M0E2|RL282_ARATH_60S_ribosomal_protein_L28-2_OS=Arabidopsis_thaliana_GN=RPL28C_PE=2_SV=1|||2e-51	19 kDa		true_forward_protein
1228	217795-123_3_ORF1 (+1)	SSTDB	2e-144	1	1	1	0.0531	1	0	0	0	1	0	0	0	1	0	0	0	0.0531	0	0	0	>sp|Q6NVS2|ERGI3_XENTR_Endoplasmic_reticulum-Golgi_intermediate_compartment_protein_3_OS=Xenopus_tropicalis_GN=ergic3_PE=2_SV=1|||2e-144	47 kDa		true_forward_protein
1229	ZZ_FGCZCont0255 (+1)	VPDB	VPDB	1	2	2	0	1	0	0	0	2	0	0	0	2	0	0	0	0	0	0	0	FETUA_BOVIN Alpha-2-HS-glycoprotein precursor (Fetuin-A) (Asialofetuin) - Bos taurus (Bovine)	?		true_forward_protein
1230	95505-256_3_ORF2	SSTDB	8e-06	1	2	2	0.0667	0	0	0	1	0	0	0	2	0	0	0	2	0	0	0	0.0667	>sp|Q1PFK0|FBL32_ARATH_F-box/LRR-repeat_protein_At1g55660_OS=Arabidopsis_thaliana_GN=At1g55660_PE=2_SV=1|||8e-06	30 kDa		true_forward_protein
1231	345808-45_2_ORF2	SSTDB	0	1	2	2	0.0764	1	0	0	0	2	0	0	0	2	0	0	0	0.0764	0	0	0	>sp|Q70XE6|6FEH_BETVU_Fructan_6-exohydrolase_OS=Beta_vulgaris_GN=6-FEH_PE=1_SV=1|||0	65 kDa		true_forward_protein
1232	372264-34_4_ORF2 (+1)	SSTDB	1e-93	1	1	1	0.0348	0.05	1	0.59	0	0	1	0	0	0	1	0	0	0	0.0348	0	0	>sp|Q9SK82|U85A1_ARATH_UDP-glycosyltransferase_85A1_OS=Arabidopsis_thaliana_GN=UGT85A1_PE=1_SV=1|||1e-93	54 kDa	TRUE	true_forward_protein
1233	147934-200_3_ORF2	SSTDB	3e-97	1	1	1	0.049	1	0	0	0	1	0	0	0	1	0	0	0	0.049	0	0	0	>sp|Q6TUG0|DJB11_RAT_DnaJ_homolog_subfamily_B_member_11_OS=Rattus_norvegicus_GN=Dnajb11_PE=2_SV=1|||3e-97	39 kDa		true_forward_protein
1234	tr|D8RW89|D8RW89_SELML (+1)	VPDB	VPDB	1	1	1	0.0504	1	0.41	0.51	0.47	1	0	0	0	1	0	0	0	0.0504	0	0	0	Putative uncharacterized protein OS=Selaginella moellendorffii GN=SELMODRAFT_174833 PE=3 SV=1	45 kDa	TRUE	true_forward_protein
1235	265273-89_1_ORF2	SSTDB	4e-07	1	1	1	0.0884	1	0	0	0	1	0	0	0	1	0	0	0	0.0884	0	0	0	>sp|Q5ATQ3|PGLR_EMENI_Endopolygalacturonase_AN8327_OS=Emericella_nidulans_(strain_FGSC_A4_/_ATCC_38163_/_CBS_112.46_/_NRRL_194_/_M139)_GN=AN8327_PE=1_SV=1|||4e-07	22 kDa		true_forward_protein
1236	113122-233_2_ORF2 (+5)	SSTDB	3e-102	1	1	1	0.114	1	0	0	0	1	0	0	0	1	0	0	0	0.114	0	0	0	>sp|Q945U1|RS15_ELAOL_40S_ribosomal_protein_S15_OS=Elaeis_oleifera_GN=RPS15_PE=2_SV=1|||3e-102	19 kDa		true_forward_protein
1237	155405-187_2_ORF2 (+1)	SSTDB	0	1	1	1	0.0215	1	0	0	0	1	0	0	0	1	0	0	0	0.0215	0	0	0	>sp|Q9C5X3|KEULE_ARATH_SNARE-interacting_protein_KEULE_OS=Arabidopsis_thaliana_GN=KEU_PE=1_SV=2|||0	79 kDa		true_forward_protein
1238	tr|A2Z6Y9|A2Z6Y9_ORYSI (+5)	VPDB	VPDB	1	1	1	0.0214	1	0	0	0	1	0	0	0	1	0	0	0	0.0214	0	0	0	Putative uncharacterized protein OS=Oryza sativa subsp. indica GN=OsI_33459 PE=4 SV=1	65 kDa		true_forward_protein
1239	156255-186_1_ORF2 (+5)	SSTDB	no_acceptable_blastHit	1	1	1	0.0291	0	0	0	1	0	0	0	1	0	0	0	1	0	0	0	0.0291	no_acceptable_match|||NA	69 kDa		true_forward_protein
1240	171000-166_6_ORF2	SSTDB	5e-76	1	1	2	0.0966	1	0	0.99	0	1	0	1	0	1	0	1	0	0.0966	0	0.0966	0	>sp|P49211|RL321_ARATH_60S_ribosomal_protein_L32-1_OS=Arabidopsis_thaliana_GN=RPL32A_PE=2_SV=2|||5e-76	17 kDa	TRUE	true_forward_protein
1241	sp|Q9XGM1|VATD_ARATH (+9)	VPDB	VPDB	1	1	1	0.046	0	0	1	0	0	0	1	0	0	0	1	0	0	0	0.046	0	V-type proton ATPase subunit D OS=Arabidopsis thaliana GN=VHA-D PE=1 SV=2	29 kDa		true_forward_protein
1242	275491-83_3_ORF2	SSTDB	1e-25	1	1	1	0.051	1	0	0	0	1	0	0	0	1	0	0	0	0.051	0	0	0	>sp|O78458|YCF37_GUITH_Uncharacterized_protein_ycf37_OS=Guillardia_theta_GN=ycf37_PE=3_SV=1|||1e-25	39 kDa		true_forward_protein
1243	7-7952_2_ORF2 (+1)	SSTDB	0	1	1	1	0.0125	0	0	0	1	0	0	0	1	0	0	0	1	0	0	0	0.0125	>sp|Q85B60|YCF2_ADICA_Protein_ycf2_OS=Adiantum_capillus-veneris_GN=ycf2-A_PE=2_SV=2|||0	221 kDa		true_forward_protein
1244	294639-71_1_ORF1	SSTDB	3e-21	1	1	1	0.0708	0	0	1	0	0	0	1	0	0	0	1	0	0	0	0.0708	0	>sp|P13240|DR206_PEA_Disease_resistance_response_protein_206_OS=Pisum_sativum_GN=PI206_PE=2_SV=2|||3e-21	23 kDa		true_forward_protein
1245	32597-443_2_ORF1 (+1)	SSTDB	7e-58	1	1	1	0.0228	1	0	0	0	1	0	0	0	1	0	0	0	0.0228	0	0	0	>sp|Q7RTR2|NLRC3_HUMAN_Protein_NLRC3_OS=Homo_sapiens_GN=NLRC3_PE=2_SV=2|||7e-58	66 kDa		true_forward_protein
1246	91595-262_3_ORF2	SSTDB	1e-31	1	1	1	0.0386	0	0	1	0	0	0	1	0	0	0	1	0	0	0	0.0386	0	>sp|Q9SVM8|GRP2_ARATH_Glycine-rich_RNA-binding_protein_2,_mitochondrial_OS=Arabidopsis_thaliana_GN=GRP2_PE=1_SV=1|||1e-31	31 kDa		true_forward_protein
1247	26795-487_6_ORF2 (+3)	SSTDB	4e-148	1	1	1	0.0502	1	0	0	0.54	1	0	0	0	1	0	0	0	0.0502	0	0	0	>sp|Q9LEB3|RBP47_NICPL_Polyadenylate-binding_protein_RBP47_OS=Nicotiana_plumbaginifolia_GN=RBP47_PE=1_SV=1|||4e-148	46 kDa	TRUE	true_forward_protein
1248	182686-153_3_ORF2	SSTDB	5e-35	1	1	1	0.0577	0	0	0	1	0	0	0	1	0	0	0	1	0	0	0	0.0577	>sp|Q9SK27|ENL1_ARATH_Early_nodulin-like_protein_1_OS=Arabidopsis_thaliana_GN=At2g25060_PE=1_SV=2|||5e-35	22 kDa		true_forward_protein
1249	391754-26_6_ORF2 (+1)	SSTDB	0	1	1	1	0.00824	0	0	0	1	0	0	0	1	0	0	0	1	0	0	0	0.00824	>sp|Q4WLI5|RSE1_ASPFU_Pre-mRNA-splicing_factor_rse1_OS=Neosartorya_fumigata_(strain_ATCC_MYA-4609_/_Af293_/_CBS_101355_/_FGSC_A1100)_GN=rse1_PE=3_SV=1|||0	135 kDa		true_forward_protein
1250	153413-190_1_ORF2 (+1)	SSTDB	6e-157	1	1	1	0.0521	1	0	0	0	1	0	0	0	1	0	0	0	0.0521	0	0	0	>sp|O82035|CADH2_PICAB_Probable_cinnamyl_alcohol_dehydrogenase_2_OS=Picea_abies_GN=CAD2_PE=3_SV=1|||6e-157	44 kDa		true_forward_protein
1251	212095-127_1_ORF1	SSTDB	1e-135	1	1	1	0.0233	1	0	0	0	1	0	0	0	1	0	0	0	0.0233	0	0	0	>sp|P37123|C77A1_SOLME_Cytochrome_P450_77A1_(Fragment)_OS=Solanum_melongena_GN=CYP77A1_PE=2_SV=1|||1e-135	58 kDa		true_forward_protein
1252	266801-88_2_ORF2 (+1)	SSTDB	1e-12	1	1	1	0.0437	0	0	1	0	0	0	1	0	0	0	1	0	0	0	0.0437	0	>sp|Q8SVY9|Y3G1_ENCCU_Uncharacterized_protein_ECU03_1610_OS=Encephalitozoon_cuniculi_(strain_GB-M1)_GN=ECU03_1610_PE=1_SV=1|||1e-12	39 kDa		true_forward_protein
1253	307076-64_1_ORF1 (+1)	SSTDB	2e-79	1	1	1	0.0374	1	0	0	0	1	0	0	0	1	0	0	0	0.0374	0	0	0	>sp|Q1G3L1|TIM21_ARATH_Probable_mitochondrial_import_inner_membrane_translocase_subunit_TIM21_OS=Arabidopsis_thaliana_GN=TIM21_PE=1_SV=1|||2e-79	39 kDa		true_forward_protein
1254	161607-178_2_ORF2 (+1)	SSTDB	no_acceptable_blastHit	1	1	1	0.0143	0	0	1	0	0	0	1	0	0	0	1	0	0	0	0.0143	0	no_acceptable_match|||NA	141 kDa		true_forward_protein
1255	51953-352_2_ORF2	SSTDB	2e-06	0.99	1	1	0.0287	0	0	0.99	0	0	0	1	0	0	0	1	0	0	0	0.0287	0	>sp|Q88MS5|CHEB3_PSEPK_Chemotaxis_response_regulator_protein-glutamate_methylesterase_of_group_3_operon_OS=Pseudomonas_putida_(strain_KT2440)_GN=cheB3_PE=3_SV=1|||2e-06	39 kDa		true_forward_protein
1256	52424-350_2_ORF1	SSTDB	5e-40	0.99	1	1	0.0403	0	0	0.99	0	0	0	1	0	0	0	1	0	0	0	0.0403	0	>sp|Q9JJW6|REFP2_MOUSE_RNA_and_export_factor-binding_protein_2_OS=Mus_musculus_GN=Refbp2_PE=1_SV=1|||5e-40	28 kDa		true_forward_protein
1257	267737-88_1_ORF2 (+1)	SSTDB	1e-137	0.99	1	1	0.0421	0.99	0	0	0	1	0	0	0	1	0	0	0	0.0421	0	0	0	>sp|Q9LTR2|TGD2_ARATH_Protein_TRIGALACTOSYLDIACYLGLYCEROL_2,_chloroplastic_OS=Arabidopsis_thaliana_GN=TGD2_PE=1_SV=1|||1e-137	44 kDa		true_forward_protein
1258	sp|Q39025|MPK5_ARATH (+1)	VPDB	VPDB	0.99	1	2	0.0239	0.75	0	0	0.99	1	0	0	1	1	0	0	1	0.0239	0	0	0.0239	Mitogen-activated protein kinase 5 OS=Arabidopsis thaliana GN=MPK5 PE=2 SV=2	43 kDa	TRUE	true_forward_protein
1259	tr|B9H8N1|B9H8N1_POPTR	VPDB	VPDB	0.99	1	1	0.0308	0	0.99	0	0	0	1	0	0	0	1	0	0	0	0.0308	0	0	Predicted protein OS=Populus trichocarpa GN=POPTRDRAFT_559704 PE=4 SV=1	43 kDa		true_forward_protein
1260	280600-79_2_ORF2 (+2)	SSTDB	3e-61	0.99	1	1	0.0861	0.99	0	0	0	1	0	0	0	1	0	0	0	0.0861	0	0	0	>sp|P48384|TRXM_PEA_Thioredoxin_M-type,_chloroplastic_OS=Pisum_sativum_PE=2_SV=1|||3e-61	17 kDa		true_forward_protein
1261	259284-93_5_ORF1 (+3)	SSTDB	2e-149	0.99	1	1	0.0208	0.99	0	0	0	1	0	0	0	1	0	0	0	0.0208	0	0	0	>sp|C0LGI2|Y1677_ARATH_Probable_LRR_receptor-like_serine/threonine-protein_kinase_At1g67720_OS=Arabidopsis_thaliana_GN=At1g67720_PE=2_SV=1|||2e-149	104 kDa		true_forward_protein
1262	113900-232_1_ORF1 (+1)	SSTDB	3e-19	0.99	1	1	0.0514	0.99	0	0	0	1	0	0	0	1	0	0	0	0.0514	0	0	0	>sp|P0AD19|YOHK_ECOLI_Inner_membrane_protein_YohK_OS=Escherichia_coli_(strain_K12)_GN=yohK_PE=1_SV=1|||3e-19	58 kDa		true_forward_protein
1263	165151-173_6_ORF2	SSTDB	8e-42	0.99	1	2	0.0536	0.99	0	0	0.17	1	0	0	1	1	0	0	1	0.0536	0	0	0.0179	>sp|C0RKC9|HIS1_BRUMB_ATP_phosphoribosyltransferase_OS=Brucella_melitensis_biotype_2_(strain_ATCC_23457)_GN=hisG_PE=3_SV=1|||8e-42	49 kDa	TRUE	true_forward_protein
1264	30951-455_4_ORF2 (+1)	SSTDB	4e-49	0.99	1	1	0.166	0.99	0	0	0	1	0	0	0	1	0	0	0	0.166	0	0	0	>sp|B8HU54|GCSH_CYAP4_Glycine_cleavage_system_H_protein_OS=Cyanothece_sp._(strain_PCC_7425_/_ATCC_29141)_GN=gcvH_PE=3_SV=1|||4e-49	18 kDa		true_forward_protein
1265	27065-485_3_ORF2	SSTDB	9e-114	0.99	1	1	0.0185	0	0	0	0.99	0	0	0	1	0	0	0	1	0	0	0	0.0185	>sp|A1L244|SAC1A_DANRE_Phosphatidylinositide_phosphatase_SAC1-A_OS=Danio_rerio_GN=sacm1la_PE=2_SV=1|||9e-114	68 kDa		true_forward_protein
1266	12230-689_2_ORF2 (+23)	SSTDB	4e-71	0.99	1	2	0.0445	0	0.99	0.9	0	0	1	1	0	0	1	1	0	0	0.0445	0.0445	0	>sp|Q54GN2|KTHY_DICDI_Thymidylate_kinase_OS=Dictyostelium_discoideum_GN=dtymk_PE=3_SV=1|||4e-71	27 kDa		true_forward_protein
1267	17184-596_4_ORF1 (+1)	SSTDB	0	0.99	1	1	0.0184	0.47	0	0.99	0	0	0	1	0	0	0	1	0	0	0	0.0184	0	>sp|Q9FJH6|AB1F_ARATH_ABC_transporter_F_family_member_1_OS=Arabidopsis_thaliana_GN=ABCF1_PE=1_SV=1|||0	73 kDa		true_forward_protein
1268	206587-132_3_ORF2	SSTDB	3e-57	0.99	1	2	0.0796	0.98	0	0.99	0	1	0	1	0	1	0	1	0	0.0796	0	0.0796	0	>sp|Q9XGS0|TRXM_BRANA_Thioredoxin_M-type,_chloroplastic_OS=Brassica_napus_PE=1_SV=1|||3e-57	22 kDa		true_forward_protein
1269	239479-107_3_ORF1 (+1)	SSTDB	6e-88	0.99	1	1	0.0298	0	0	0.99	0.68	0	0	1	0	0	0	1	0	0	0	0.0298	0	>sp|Q9SBQ9|F3PH_PETHY_Flavonoid_3'-monooxygenase_OS=Petunia_hybrida_GN=CYP75B2_PE=2_SV=1|||6e-88	42 kDa		true_forward_protein
1270	299736-68_1_ORF1	SSTDB	2e-40	0.99	1	2	0.257	0.98	0	0.99	0	1	0	1	0	1	0	1	0	0.257	0	0.257	0	>sp|P15195|CB23_POLMU_Chlorophyll_a-b_binding_protein_type_1_member_F3,_chloroplastic_OS=Polystichum_munitum_GN=CABF3_PE=3_SV=1|||2e-40	12 kDa		true_forward_protein
1271	304961-66_4_ORF1	SSTDB	2e-36	0.99	1	1	0.0383	0	0	0.99	0.75	0	0	1	0	0	0	1	0	0	0	0.0383	0	>sp|Q9XII1|PDV2_ARATH_Plastid_division_protein_PDV2_OS=Arabidopsis_thaliana_GN=PDV2_PE=1_SV=1|||2e-36	41 kDa		true_forward_protein
1272	41629-395_1_ORF2 (+1)	SSTDB	0	0.99	1	2	0.04	0	0	0.99	0.99	0	0	1	1	0	0	1	1	0	0	0.04	0.04	>sp|P0C7Q8|DA1_ARATH_Protein_DA1_OS=Arabidopsis_thaliana_GN=DA1_PE=1_SV=1|||0	54 kDa		true_forward_protein
1273	5325-976_3_ORF2 (+104)	SSTDB	1e-87	0.99	1	1	0.126	0.6	0	0.99	0	0	0	1	0	0	0	1	0	0	0	0.126	0	>sp|O22668|SODC_PANGI_Superoxide_dismutase_[Cu-Zn]_OS=Panax_ginseng_GN=SODCC_PE=2_SV=1|||1e-87	16 kDa		true_forward_protein
1274	5379-974_2_ORF1 (+1)	SSTDB	0	0.99	1	2	0.00483	0	0	0.99	0.97	0	0	1	1	0	0	1	1	0	0	0.00483	0.00483	>sp|A1A5H6|CNOT1_DANRE_CCR4-NOT_transcription_complex_subunit_1_OS=Danio_rerio_GN=cnot1_PE=2_SV=1|||0	275 kDa		true_forward_protein
1275	63764-317_4_ORF2	SSTDB	9e-09	0.99	1	2	0.00989	0	0	0.99	0.97	0	0	1	1	0	0	1	1	0	0	0.00989	0.00989	>sp|Q4P3H6|SLA1_USTMA_Actin_cytoskeleton-regulatory_complex_protein_SLA1_OS=Ustilago_maydis_(strain_521_/_FGSC_9021)_GN=SLA1_PE=3_SV=1|||9e-09	132 kDa		true_forward_protein
1276	79128-283_6_ORF2	SSTDB	2e-06	0.99	1	2	0.0518	0.96	0	0.99	0	1	0	1	0	1	0	1	0	0.0518	0	0.0518	0	>sp|Q9LN27|TI171_ARATH_Mitochondrial_import_inner_membrane_translocase_subunit_TIM17-1_OS=Arabidopsis_thaliana_GN=TIM17-1_PE=2_SV=1|||2e-06	27 kDa		true_forward_protein
1277	sp|B1VKD2|RK14_CRYJA (+9)	VPDB	VPDB	0.99	1	2	0.139	0.98	0	0.99	0	1	0	1	0	1	0	1	0	0.139	0	0.139	0	50S ribosomal protein L14, chloroplastic OS=Cryptomeria japonica GN=rpl14 PE=3 SV=1	13 kDa		true_forward_protein
1278	165778-172_6_ORF2 (+1)	SSTDB	0	0.99	1	1	0.0153	0.49	0	0	0.99	0	0	0	1	0	0	0	1	0	0	0	0.0153	>sp|Q6WWW4|UPL3_ARATH_E3_ubiquitin-protein_ligase_UPL3_OS=Arabidopsis_thaliana_GN=UPL3_PE=1_SV=1|||0	117 kDa		true_forward_protein
1279	167763-170_4_ORF2 (+1)	SSTDB	3e-24	0.99	1	2	0.0613	0	0	0.97	0.99	0	0	1	1	0	0	1	1	0	0	0.0613	0.0613	>sp|D3DFG8|PSPA_HYDTT_Phosphoserine_phosphatase_1_OS=Hydrogenobacter_thermophilus_(strain_DSM_6534_/_IAM_12695_/_TK-6)_GN=pspA_PE=1_SV=1|||3e-24	36 kDa		true_forward_protein
1280	179923-156_5_ORF2 (+8)	SSTDB	2e-123	0.99	1	2	0.0136	0.85	0	0	0.99	1	0	0	1	1	0	0	1	0.0136	0	0	0.0136	>sp|Q8H038|KATAM_ORYSJ_Xyloglucan_galactosyltransferase_KATAMARI1_homolog_OS=Oryza_sativa_subsp._japonica_GN=Os03g0144800_PE=2_SV=1|||2e-123	90 kDa		true_forward_protein
1281	237127-108_5_ORF2 (+3)	SSTDB	0	0.99	1	1	0.0173	0.48	0	0	0.99	0	0	0	1	0	0	0	1	0	0	0	0.0173	>sp|Q9SZR1|ACA10_ARATH_Calcium-transporting_ATPase_10,_plasma_membrane-type_OS=Arabidopsis_thaliana_GN=ACA10_PE=1_SV=2|||0	115 kDa		true_forward_protein
1282	239747-107_3_ORF2	SSTDB	0	0.99	1	2	0.0169	0.98	0	0	0.99	1	0	0	1	1	0	0	1	0.0169	0	0	0.0169	>sp|Q8L7U5|BSL1_ARATH_Serine/threonine-protein_phosphatase_BSL1_OS=Arabidopsis_thaliana_GN=BSL1_PE=1_SV=2|||0	109 kDa		true_forward_protein
1283	254886-96_1_ORF2 (+1)	SSTDB	3e-29	0.99	1	2	0.0478	0	0	0.95	0.99	0	0	1	1	0	0	1	1	0	0	0.0478	0.0478	>sp|Q9XI36|MBD10_ARATH_Methyl-CpG-binding_domain-containing_protein_10_OS=Arabidopsis_thaliana_GN=MBD10_PE=1_SV=1|||3e-29	34 kDa		true_forward_protein
1284	rr|REV_C5YVZ8|REV_C5YVZ8_SORBI	VPDB	VPDB	0.99	1	2	0.0217	0	0	0.84	0.99	0	0	1	1	0	0	1	1	0	0	0.0217	0.0217	Putative uncharacterized protein Sb09g029040 OS=Sorghum bicolor GN=Sb09g029040 PE=4 SV=1	58 kDa		wrong_decoy_protein
1285	tr|A4S4B4|A4S4B4_OSTLU	VPDB	VPDB	0.99	1	2	0.0139	0.98	0	0	0.99	1	0	0	1	1	0	0	1	0.0139	0	0	0.0139	Phosphorylase OS=Ostreococcus lucimarinus (strain CCE9901) GN=OSTLU_25192 PE=3 SV=1	89 kDa		true_forward_protein
1286	tr|Q0JCB0|Q0JCB0_ORYSJ (+4)	VPDB	VPDB	0.99	1	2	0.0254	0	0	0.84	0.99	0	0	1	1	0	0	1	1	0	0	0.0254	0.0254	Os04g0481700 protein OS=Oryza sativa subsp. japonica GN=Os04g0481700 PE=3 SV=1	73 kDa		true_forward_protein
1287	151646-194_1_ORF1	SSTDB	8e-06	0.98	1	1	0.0846	0	0	0.98	0	0	0	1	0	0	0	1	0	0	0	0.0846	0	>sp|P39244|Y16L_BPT4_Uncharacterized_4.4_kDa_protein_in_ndd-denB_intergenic_region_OS=Enterobacteria_phage_T4_GN=y16L_PE=4_SV=1|||8e-06	21 kDa		true_forward_protein
1288	241554-105_4_ORF1 (+3)	SSTDB	0	0.98	1	1	0.0385	0	0	0.98	0	0	0	1	0	0	0	1	0	0	0	0.0385	0	>sp|P27818|ILVB1_BRANA_Acetolactate_synthase_1,_chloroplastic_OS=Brassica_napus_PE=3_SV=1|||0	51 kDa		true_forward_protein
1289	144148-203_5_ORF2	SSTDB	4e-56	0.98	1	2	0.0591	0.98	0	0.98	0	1	0	1	0	1	0	1	0	0.0591	0	0.0591	0	>sp|Q9SMZ2|PP347_ARATH_Pentatricopeptide_repeat-containing_protein_At4g33170_OS=Arabidopsis_thaliana_GN=PCMP-H53_PE=2_SV=1|||4e-56	45 kDa		true_forward_protein
1290	221967-120_2_ORF1	SSTDB	4e-51	0.98	1	1	0.131	0.98	0	0.63	0	1	0	0	0	1	0	0	0	0.131	0	0	0	>sp|Q9XGX7|TIM9_ORYSJ_Mitochondrial_import_inner_membrane_translocase_subunit_Tim9_OS=Oryza_sativa_subsp._japonica_GN=TIM9_PE=3_SV=2|||4e-51	14 kDa		true_forward_protein
1291	234886-110_1_ORF1 (+1)	SSTDB	1e-56	0.98	1	1	0.0669	0.98	0	0	0	1	0	0	0	1	0	0	0	0.0669	0	0	0	>sp|P31853|ATPX_SPIOL_ATP_synthase_subunit_b',_chloroplastic_OS=Spinacia_oleracea_GN=ATPG_PE=1_SV=2|||1e-56	26 kDa		true_forward_protein
1292	292802-72_6_ORF2 (+1)	SSTDB	3e-165	0.98	1	2	0.0375	0.98	0	0	0.97	1	0	0	1	1	0	0	1	0.0375	0	0	0.0375	>sp|Q0A574|ARLY_ALHEH_Argininosuccinate_lyase_OS=Alkalilimnicola_ehrlichei_(strain_MLHE-1)_GN=argH_PE=3_SV=1|||3e-165	56 kDa		true_forward_protein
1293	87927-268_1_ORF1	SSTDB	1e-97	0.98	1	2	0.0483	0.98	0	0.98	0	1	0	1	0	1	0	1	0	0.0483	0	0.0483	0	>sp|Q9SMN1|GCAL2_ARATH_Gamma_carbonic_anhydrase-like_2,_mitochondrial_OS=Arabidopsis_thaliana_GN=GAMMACAL2_PE=1_SV=1|||1e-97	29 kDa		true_forward_protein
1294	tr|A5X2V3|A5X2V3_PTEVI	VPDB	VPDB	0.98	2	2	0.118	0.98	0	0	0	2	0	0	0	2	0	0	0	0.118	0	0	0	Ribosomal protein (Fragment) OS=Pteris vittata PE=2 SV=1	13 kDa		true_forward_protein
1295	163540-175_1_ORF1	SSTDB	1e-32	0.98	1	1	0.0198	0	0	0.98	0	0	0	1	0	0	0	1	0	0	0	0.0198	0	>sp|Q9XI84|RBCMT_ARATH_[Fructose-bisphosphate_aldolase]-lysine_N-methyltransferase,_chloroplastic_OS=Arabidopsis_thaliana_GN=LSMT-L_PE=1_SV=1|||1e-32	57 kDa		true_forward_protein
1296	20821-547_6_ORF1	SSTDB	0	0.98	1	1	0.0458	0	0	0.98	0.72	0	0	1	0	0	0	1	0	0	0	0.0458	0	>sp|Q1PSI9|IDND_VITVI_L-idonate_5-dehydrogenase_OS=Vitis_vinifera_GN=VIT_16s0100g00290_PE=1_SV=2|||0	42 kDa		true_forward_protein
1297	1875-1429_2_ORF2	SSTDB	0	0.98	1	1	0.0311	0.98	0	0	0	1	0	0	0	1	0	0	0	0.0311	0	0	0	>sp|Q9LYC2|NPL41_ARATH_NPL4-like_protein_1_OS=Arabidopsis_thaliana_GN=At3g63000_PE=1_SV=1|||0	50 kDa		true_forward_protein
1298	218185-123_1_ORF1 (+1)	SSTDB	8e-52	0.98	1	1	0.0391	0	0.98	0	0	0	1	0	0	0	1	0	0	0	0.0391	0	0	>sp|Q8VY52|PPD2_ARATH_PsbP_domain-containing_protein_2,_chloroplastic_OS=Arabidopsis_thaliana_GN=PPD2_PE=1_SV=1|||8e-52	33 kDa		true_forward_protein
1299	tr|A9TCE6|A9TCE6_PHYPA	VPDB	VPDB	0.98	1	2	0.0134	0.98	0	0.97	0.06	1	0	1	0	1	0	1	0	0.0134	0	0.0134	0	Predicted protein OS=Physcomitrella patens subsp. patens GN=PHYPADRAFT_193706 PE=4 SV=1	103 kDa	TRUE	true_forward_protein
1300	326656-54_1_ORF1 (+1)	SSTDB	9e-17	0.98	1	1	0.0634	0.98	0	0	0	1	0	0	0	1	0	0	0	0.0634	0	0	0	>sp|P13240|DR206_PEA_Disease_resistance_response_protein_206_OS=Pisum_sativum_GN=PI206_PE=2_SV=2|||9e-17	23 kDa		true_forward_protein
1301	162652-176_2_ORF2	SSTDB	0	0.98	1	1	0.0222	0	0	0	0.98	0	0	0	1	0	0	0	1	0	0	0	0.0222	>sp|Q9LVI6|RLK90_ARATH_Probable_inactive_receptor_kinase_RLK902_OS=Arabidopsis_thaliana_GN=RLK902_PE=1_SV=1|||0	73 kDa		true_forward_protein
1302	tr|D7KUI4|D7KUI4_ARALL	VPDB	VPDB	0.98	1	1	0.0249	0	0.98	0	0	0	1	0	0	0	1	0	0	0	0.0249	0	0	Pentatricopeptide repeat-containing protein OS=Arabidopsis lyrata subsp. lyrata GN=ARALYDRAFT_476900 PE=4 SV=1	56 kDa		true_forward_protein
1303	216196-124_4_ORF2 (+2)	SSTDB	0	0.98	1	1	0.0166	0	0	0	0.98	0	0	0	1	0	0	0	1	0	0	0	0.0166	>sp|Q55FP0|PHG1A_DICDI_Putative_phagocytic_receptor_1a_OS=Dictyostelium_discoideum_GN=phg1a_PE=2_SV=1|||0	76 kDa		true_forward_protein
1304	167942-169_1_ORF2	SSTDB	no_acceptable_blastHit	0.98	1	1	0.0562	0.98	0	0	0	1	0	0	0	1	0	0	0	0.0562	0	0	0	no_acceptable_match|||NA	36 kDa		true_forward_protein
1305	sp|Q7DLR9|PSB4_ARATH (+4)	VPDB	VPDB	0.98	1	2	0.065	0	0.98	0.96	0	0	1	1	0	0	1	1	0	0	0.065	0.065	0	Proteasome subunit beta type-4 OS=Arabidopsis thaliana GN=PBG1 PE=1 SV=2	28 kDa		true_forward_protein
1306	21369-539_3_ORF2	SSTDB	4e-36	0.98	1	1	0.138	0.98	0	0	0	1	0	0	0	1	0	0	0	0.138	0	0	0	>sp|P81748|MIFH_TRITR_Macrophage_migration_inhibitory_factor_homolog_OS=Trichuris_trichiura_PE=1_SV=2|||4e-36	14 kDa		true_forward_protein
1307	167442-170_6_ORF2 (+1)	SSTDB	2e-68	0.97	1	1	0.0284	0	0.97	0	0	0	1	0	0	0	1	0	0	0	0.0284	0	0	>sp|A4SGN0|KHSE_PROVI_Homoserine_kinase_OS=Prosthecochloris_vibrioformis_(strain_DSM_265)_GN=thrB_PE=3_SV=1|||2e-68	40 kDa		true_forward_protein
1308	51330-355_6_ORF1	SSTDB	no_acceptable_blastHit	0.97	1	2	0.0163	0	0	0.97	0.97	0	0	1	1	0	0	1	1	0	0	0.0163	0.0163	no_acceptable_match|||NA	103 kDa		true_forward_protein
1309	tr|B9GZ19|B9GZ19_POPTR	VPDB	VPDB	0.97	1	2	0.0203	0.97	0	0	0	1	0	0	0	2	0	0	0	0.0203	0	0	0	Predicted protein OS=Populus trichocarpa GN=POPTRDRAFT_830916 PE=3 SV=1	77 kDa		true_forward_protein
1310	sp|A2T346|CYF_ANGEV (+5)	VPDB	VPDB	0.97	1	1	0.0283	0.97	0	0.48	0	1	0	0	0	1	0	0	0	0.0283	0	0	0	Apocytochrome f OS=Angiopteris evecta GN=petA PE=3 SV=1	35 kDa	TRUE	true_forward_protein
1311	tr|A9RUW4|A9RUW4_PHYPA	VPDB	VPDB	0.97	1	2	0.0238	0.88	0	0	0.97	1	0	0	1	1	0	0	1	0.0238	0	0	0.0238	Predicted protein (Fragment) OS=Physcomitrella patens subsp. patens GN=PHYPADRAFT_22197 PE=4 SV=1	51 kDa		true_forward_protein
1312	286223-76_1_ORF1 (+1)	SSTDB	0	0.97	1	2	0.0114	0	0	0	0.97	0	0	0	1	0	0	0	2	0	0	0	0.0114	>sp|Q5XK83|MCM4A_XENLA_DNA_replication_licensing_factor_mcm4-A_OS=Xenopus_laevis_GN=mcm4-a_PE=1_SV=1|||0	97 kDa		true_forward_protein
1313	196959-140_4_ORF2 (+1)	SSTDB	3e-159	0.97	1	2	0.0304	0	0.88	0.97	0	0	1	1	0	0	1	1	0	0	0.0304	0.0304	0	>sp|Q94BZ1|ZIFL1_ARATH_Protein_ZINC_INDUCED_FACILITATOR-LIKE_1_OS=Arabidopsis_thaliana_GN=ZIFL1_PE=2_SV=1|||3e-159	54 kDa		true_forward_protein
1314	136743-209_2_ORF1 (+1)	SSTDB	2e-165	0.97	1	1	0.0332	0.69	0	0	0.97	0	0	0	1	0	0	0	1	0	0	0	0.0332	>sp|Q9FHM7|HIR4_ARATH_Hypersensitive-induced_response_protein_4_OS=Arabidopsis_thaliana_GN=HIR4_PE=1_SV=1|||2e-165	33 kDa		true_forward_protein
1315	195937-141_5_ORF2	SSTDB	6e-59	0.97	1	1	0.052	0	0.97	0	0	0	1	0	0	0	1	0	0	0	0.052	0	0	>sp|Q9M330|PSMF1_ARATH_Probable_proteasome_inhibitor_OS=Arabidopsis_thaliana_GN=At3g53970_PE=2_SV=1|||6e-59	35 kDa		true_forward_protein
1316	sp|P52902|ODPA_PEA (+9)	VPDB	VPDB	0.96	1	1	0.0479	0.96	0	0.43	0	1	0	0	0	1	0	0	0	0.0479	0	0	0	Pyruvate dehydrogenase E1 component subunit alpha, mitochondrial OS=Pisum sativum PE=2 SV=1	44 kDa		true_forward_protein
1317	330227-53_2_ORF2	SSTDB	9e-30	0.96	1	2	0.0267	0.95	0.96	0	0	1	1	0	0	1	1	0	0	0.0267	0.0267	0	0	>sp|O94260|G3BP_SCHPO_Putative_G3BP-like_protein_OS=Schizosaccharomyces_pombe_(strain_972_/_ATCC_24843)_GN=nxt3_PE=1_SV=1|||9e-30	52 kDa		true_forward_protein
1318	195418-142_1_ORF2 (+1)	SSTDB	6e-06	0.96	1	1	0.0105	0	0	0	0.96	0	0	0	1	0	0	0	1	0	0	0	0.0105	>sp|O88799|ZAN_MOUSE_Zonadhesin_OS=Mus_musculus_GN=Zan_PE=2_SV=1|||6e-06	110 kDa		true_forward_protein
1319	rr|REV_D8TJJ0|REV_D8TJJ0_VOLCA	VPDB	VPDB	0.96	1	1	0.00435	0.96	0	0	0	1	0	0	0	1	0	0	0	0.00435	0	0	0	Putative uncharacterized protein syp2 OS=Volvox carteri GN=syp2 PE=4 SV=1	280 kDa		wrong_decoy_protein
1320	131957-213_1_ORF2 (+2)	SSTDB	6e-67	0.96	1	2	0.044	0.82	0	0	0.96	1	0	0	1	1	0	0	1	0.044	0	0	0.044	>sp|P54873|HMCS_ARATH_Hydroxymethylglutaryl-CoA_synthase_OS=Arabidopsis_thaliana_GN=HMGS_PE=1_SV=2|||6e-67	28 kDa		true_forward_protein
1321	32595-443_3_ORF2	SSTDB	2e-109	0.96	1	1	0.0669	0	0	0	0.96	0	0	0	1	0	0	0	1	0	0	0	0.0669	>sp|O22922|RU2B1_ARATH_U2_small_nuclear_ribonucleoprotein_B''_OS=Arabidopsis_thaliana_GN=U2B''_PE=1_SV=1|||2e-109	27 kDa		true_forward_protein
1322	23892-513_6_ORF1 (+1)	SSTDB	2e-36	0.95	1	2	0.032	0.95	0	0	0.94	1	0	0	1	1	0	0	1	0.032	0	0	0.032	>sp|Q2KIJ5|KDSR_BOVIN_3-ketodihydrosphingosine_reductase_OS=Bos_taurus_GN=KDSR_PE=2_SV=1|||2e-36	38 kDa		true_forward_protein
1323	tr|E5G077|E5G077_ARAHY (+2)	VPDB	VPDB	0.95	1	2	0.0293	0	0.95	0	0	0	1	0	0	0	2	0	0	0	0.0293	0	0	Ara h 3 allergen OS=Arachis hypogaea GN=ara h 3 PE=3 SV=1	58 kDa		true_forward_protein
1324	rr|REV_D8RH00|REV_D8RH00_SELML (+1)	VPDB	VPDB	0.95	1	1	0.0164	0	0	0	0.95	0	0	0	1	0	0	0	1	0	0	0	0.0164	Putative uncharacterized protein OS=Selaginella moellendorffii GN=SELMODRAFT_93150 PE=4 SV=1	54 kDa		wrong_decoy_protein
1325	tr|A5CAT2|A5CAT2_VITVI	VPDB	VPDB	0.95	1	1	0.012	0.95	0	0	0	1	0	0	0	1	0	0	0	0.012	0	0	0	Putative uncharacterized protein OS=Vitis vinifera GN=VITISV_005395 PE=4 SV=1	76 kDa		true_forward_protein
1326	11861-700_6_ORF2 (+69)	SSTDB	0	0.95	1	2	0.019	0.87	0.95	0	0	1	1	0	0	1	1	0	0	0.019	0.019	0	0	>sp|P28516|PDC1_MAIZE_Pyruvate_decarboxylase_isozyme_1_OS=Zea_mays_GN=PDC1_PE=2_SV=1|||0	68 kDa		true_forward_protein
1327	tr|Q9AXL1|Q9AXL1_9MAGN	VPDB	VPDB	0.96	1	1	0.0418	0	0	0.96	0	0	0	1	0	0	0	1	0	0	0	0.0418	0	Cluster of Lycopene beta-cyclase OS=Adonis aestivalis var. palaestina PE=2 SV=1 (tr|Q9AXL1|Q9AXL1_9MAGN)	57 kDa	TRUE	true_forward_protein
1328	19248-566_4_ORF2	SSTDB	6e-95	1	2	2	0.0831	1	0	0	0	2	0	0	0	2	0	0	0	0.0831	0	0	0	>sp|Q07204|F16P1_BRANA_Fructose-1,6-bisphosphatase,_chloroplastic_OS=Brassica_napus_GN=FBP_PE=2_SV=1|||6e-95	45 kDa		true_forward_protein
1329	115180-231_5_ORF2 (+1)	SSTDB	3e-60	1	1	1	0.135	1	0	0	0	1	0	0	0	1	0	0	0	0.135	0	0	0	>sp|P13853|HS17C_ARATH_17.6_kDa_class_I_heat_shock_protein_3_OS=Arabidopsis_thaliana_GN=HSP17.6C_PE=2_SV=2|||3e-60	18 kDa	TRUE	true_forward_protein
1330	42020-393_3_ORF1 (+1)	SSTDB	2e-20	1	1	1	0.0394	0.06	0	1	0.09	0	0	1	0	0	0	1	0	0	0	0.0394	0	>sp|Q9CXW3|CYBP_MOUSE_Calcyclin-binding_protein_OS=Mus_musculus_GN=Cacybp_PE=1_SV=1|||2e-20	30 kDa		true_forward_protein
1331	293380-72_2_ORF2	SSTDB	0	0.99	1	1	0.0465	0.1	0	0.99	0.14	0	0	1	0	0	0	1	0	0	0	0.0465	0	>sp|A2ZAB5|SAPK3_ORYSI_Serine/threonine-protein_kinase_SAPK3_OS=Oryza_sativa_subsp._indica_GN=SAPK3_PE=1_SV=2|||0	39 kDa	TRUE	true_forward_protein
1332	1678-1486_4_ORF1 (+1)	SSTDB	1e-96	0.99	1	1	0.0537	0	0.99	0	0	0	1	0	0	0	1	0	0	0	0.0537	0	0	>sp|Q9LSP0|PER29_ARATH_Peroxidase_29_OS=Arabidopsis_thaliana_GN=PER29_PE=2_SV=2|||1e-96	38 kDa		true_forward_protein
1333	174028-162_4_ORF1 (+1)	SSTDB	3e-63	0.99	1	1	0.0355	0	0.99	0	0	0	1	0	0	0	1	0	0	0	0.0355	0	0	>sp|Q766C2|NEP2_NEPGR_Aspartic_proteinase_nepenthesin-2_OS=Nepenthes_gracilis_GN=nep2_PE=1_SV=1|||3e-63	51 kDa		true_forward_protein
1334	208782-130_2_ORF1	SSTDB	2e-26	0.99	1	1	0.0857	0	0.99	0	0	0	1	0	0	0	1	0	0	0	0.0857	0	0	>sp|A1E261|CFI2_CHRMO_Chalcone--flavonone_isomerase_2_OS=Chrysanthemum_morifolium_GN=CHI2_PE=2_SV=1|||2e-26	30 kDa		true_forward_protein
1335	5331-976_5_ORF1 (+1)	SSTDB	0.002	0.99	1	1	0.00951	0	0.99	0	0	0	1	0	0	0	1	0	0	0	0.00951	0	0	>sp|Q54G05|LRRX1_DICDI_Putative_leucine-rich_repeat-containing_protein_DDB_G0290503_OS=Dictyostelium_discoideum_GN=DDB_G0290503_PE=4_SV=1|||0.002	129 kDa		true_forward_protein
1336	796-1782_3_ORF2	SSTDB	0	0.99	1	2	0.0271	0.99	0.14	0.1	0	1	0	0	0	1	0	1	0	0.0271	0	0.022	0	>sp|Q8W4M5|PFPB1_ARATH_Pyrophosphate--fructose_6-phosphate_1-phosphotransferase_subunit_beta_1_OS=Arabidopsis_thaliana_GN=PFP-BETA1_PE=2_SV=1|||0	64 kDa		true_forward_protein
1337	10787-728_3_ORF2	SSTDB	3e-87	0.99	1	1	0.0935	0	0	0.99	0	0	0	1	0	0	0	1	0	0	0	0.0935	0	>sp|O65174|SODC_ZANAE_Superoxide_dismutase_[Cu-Zn]_OS=Zantedeschia_aethiopica_GN=SODCC_PE=2_SV=1|||3e-87	23 kDa		true_forward_protein
1338	159801-180_4_ORF1	SSTDB	4e-91	0.99	1	1	0.0585	0	0	0.99	0	0	0	1	0	0	0	1	0	0	0	0.0585	0	>sp|Q7XTQ5|MEX1_ORYSJ_Maltose_excess_protein_1-like,_chloroplastic_OS=Oryza_sativa_subsp._japonica_GN=Os04g0602400_PE=2_SV=2|||4e-91	35 kDa		true_forward_protein
1339	19010-570_4_ORF1	SSTDB	2e-09	0.99	1	1	0.0608	0	0	0.99	0	0	0	1	0	0	0	1	0	0	0	0.0608	0	>sp|Q54JD4|Y8133_DICDI_Uncharacterized_protein_DDB_G0288133_OS=Dictyostelium_discoideum_GN=DDB_G0288133_PE=4_SV=1|||2e-09	36 kDa		true_forward_protein
1340	214652-125_2_ORF1 (+1)	SSTDB	1e-55	0.99	1	1	0.0664	0	0	0.99	0	0	0	1	0	0	0	1	0	0	0	0.0664	0	>sp|Q9LMC9|GLT2_ARATH_Germin-like_protein_subfamily_T_member_2_OS=Arabidopsis_thaliana_GN=At1g18980_PE=2_SV=1|||1e-55	27 kDa		true_forward_protein
1341	5796-942_1_ORF1	SSTDB	1e-78	0.99	1	1	0.042	0	0	0.99	0	0	0	1	0	0	0	1	0	0	0	0.042	0	>sp|Q96GQ5|CP058_HUMAN_UPF0420_protein_C16orf58_OS=Homo_sapiens_GN=C16orf58_PE=1_SV=2|||1e-78	50 kDa		true_forward_protein
1342	85240-272_5_ORF2 (+1)	SSTDB	5e-45	0.99	1	1	0.0648	0	0	0.99	0	0	0	1	0	0	0	1	0	0	0	0.0648	0	>sp|Q5RJV0|COQ9_XENTR_Ubiquinone_biosynthesis_protein_COQ9,_mitochondrial_OS=Xenopus_tropicalis_GN=coq9_PE=2_SV=1|||5e-45	25 kDa		true_forward_protein
1343	sp|O82011|HSP11_SOLPE (+92)	VPDB	VPDB	0.99	1	1	0.0909	0	0	0.99	0	0	0	1	0	0	0	1	0	0	0	0.0909	0	17.7 kDa class I heat shock protein OS=Solanum peruvianum PE=2 SV=1	18 kDa		true_forward_protein
1344	sp|Q8LB02|DHSB2_ARATH	VPDB	VPDB	0.99	1	1	0.05	0	0	0.99	0	0	0	1	0	0	0	1	0	0	0	0.05	0	Succinate dehydrogenase [ubiquinone] iron-sulfur subunit 2, mitochondrial OS=Arabidopsis thaliana GN=SDH2-2 PE=1 SV=2	31 kDa		true_forward_protein
1345	208520-130_3_ORF2 (+3)	SSTDB	0	0.99	1	1	0.0399	0	0	0	0.99	0	0	0	1	0	0	0	1	0	0	0	0.0399	>sp|Q9LVH5|OE64C_ARATH_Outer_envelope_protein_64,_chloroplastic_OS=Arabidopsis_thaliana_GN=OEP64_PE=1_SV=1|||0	70 kDa		true_forward_protein
1346	2357-1315_1_ORF2	SSTDB	0	0.99	1	1	0.0161	0	0	0	0.99	0	0	0	1	0	0	0	1	0	0	0	0.0161	>sp|Q9ZP54|PARP1_ARATH_Poly_[ADP-ribose]_polymerase_1_OS=Arabidopsis_thaliana_GN=PARP1_PE=1_SV=2|||0	112 kDa		true_forward_protein
1347	tr|F2CUI8|F2CUI8_HORVD	VPDB	VPDB	0.99	1	1	0.0443	0	0	0	0.99	0	0	0	1	0	0	0	1	0	0	0	0.0443	Predicted protein OS=Hordeum vulgare var. distichum PE=2 SV=1	32 kDa	TRUE	true_forward_protein
1348	100806-248_6_ORF1 (+10)	SSTDB	2e-18	0.99	1	1	0.0758	0	0	0.99	0	0	0	1	0	0	0	1	0	0	0	0.0758	0	>sp|Q5HN36|DAGK_STAEQ_Diacylglycerol_kinase_OS=Staphylococcus_epidermidis_(strain_ATCC_35984_/_RP62A)_GN=dagK_PE=3_SV=1|||2e-18	23 kDa		true_forward_protein
1349	tr|G7JZX3|G7JZX3_MEDTR	VPDB	VPDB	0.98	1	1	0.0253	0	0	0.98	0	0	0	1	0	0	0	1	0	0	0	0.0253	0	Protein ABCI7 OS=Medicago truncatula GN=MTR_5g014290 PE=4 SV=1	52 kDa		true_forward_protein
1350	113716-233_2_ORF2	SSTDB	2e-50	0.98	1	1	0.097	0.98	0	0	0	1	0	0	0	1	0	0	0	0.097	0	0	0	>sp|P35792|PR12_HORVU_Pathogenesis-related_protein_PRB1-2_OS=Hordeum_vulgare_PE=2_SV=1|||2e-50	17 kDa		true_forward_protein
1351	113993-232_6_ORF2	SSTDB	0	0.98	1	1	0.024	0.98	0	0	0	1	0	0	0	1	0	0	0	0.024	0	0	0	>sp|Q9LSG3|GAUT8_ARATH_Galacturonosyltransferase_8_OS=Arabidopsis_thaliana_GN=GAUT8_PE=1_SV=1|||0	67 kDa		true_forward_protein
1352	13133-668_2_ORF2	SSTDB	5e-12	0.98	1	1	0.0673	0.98	0	0	0	1	0	0	0	1	0	0	0	0.0673	0	0	0	>sp|P45871|YWKD_BACSU_Uncharacterized_protein_YwkD_OS=Bacillus_subtilis_(strain_168)_GN=ywkD_PE=4_SV=1|||5e-12	23 kDa		true_forward_protein
1353	135393-211_5_ORF1 (+1)	SSTDB	1e-110	0.98	1	1	0.0969	0.98	0	0	0	1	0	0	0	1	0	0	0	0.0969	0	0	0	>sp|Q94A97|UBC35_ARATH_Ubiquitin-conjugating_enzyme_E2_35_OS=Arabidopsis_thaliana_GN=UBC35_PE=1_SV=1|||1e-110	22 kDa		true_forward_protein
1354	144986-202_2_ORF2 (+10)	SSTDB	7e-07	0.98	1	1	0.11	0.98	0	0	0	1	0	0	0	1	0	0	0	0.11	0	0	0	>sp|Q93XK2|STSYN_PEA_Stachyose_synthase_OS=Pisum_sativum_GN=STS1_PE=1_SV=1|||7e-07	23 kDa		true_forward_protein
1355	152487-192_2_ORF2	SSTDB	1e-06	0.98	1	1	0.05	0.98	0	0	0	1	0	0	0	1	0	0	0	0.05	0	0	0	>sp|P07065|TOP5_BPT4_DNA_topoisomerase_medium_subunit_OS=Enterobacteria_phage_T4_GN=52_PE=3_SV=2|||1e-06	27 kDa		true_forward_protein
1356	158182-183_6_ORF2 (+1)	SSTDB	no_acceptable_blastHit	0.98	1	1	0.175	0.98	0	0	0	1	0	0	0	1	0	0	0	0.175	0	0	0	no_acceptable_match|||NA	12 kDa		true_forward_protein
1357	163057-176_3_ORF2 (+1)	SSTDB	3e-39	0.98	1	1	0.136	0.98	0	0	0	1	0	0	0	1	0	0	0	0.136	0	0	0	>sp|P52855|RLA1_MAIZE_60S_acidic_ribosomal_protein_P1_OS=Zea_mays_GN=RPP1A_PE=1_SV=1|||3e-39	12 kDa		true_forward_protein
1358	19501-563_6_ORF2	SSTDB	2e-43	0.98	1	2	0.0552	0.98	0	0	0.13	1	0	0	1	1	0	0	1	0.0552	0	0	0.0184	>sp|Q11LA2|HIS1_MESSB_ATP_phosphoribosyltransferase_OS=Mesorhizobium_sp._(strain_BNC1)_GN=hisG_PE=3_SV=1|||2e-43	48 kDa	TRUE	true_forward_protein
1359	200671-137_4_ORF2 (+1)	SSTDB	3e-133	0.98	1	1	0.0698	0.98	0	0	0	1	0	0	0	1	0	0	0	0.0698	0	0	0	>sp|P92963|RAB1C_ARATH_Ras-related_protein_RABB1c_OS=Arabidopsis_thaliana_GN=RABB1C_PE=2_SV=1|||3e-133	24 kDa		true_forward_protein
1360	277116-82_2_ORF1	SSTDB	2e-41	0.98	1	1	0.123	0.98	0	0	0	1	0	0	0	1	0	0	0	0.123	0	0	0	>sp|Q9M012|PR1B5_ARATH_PRA1_family_protein_B5_OS=Arabidopsis_thaliana_GN=PRA1B5_PE=1_SV=1|||2e-41	22 kDa		true_forward_protein
1361	294526-71_4_ORF2 (+2)	SSTDB	3e-63	0.98	1	1	0.0414	0.98	0	0	0	1	0	0	0	1	0	0	0	0.0414	0	0	0	>sp|O48788|Y2267_ARATH_Probable_inactive_receptor_kinase_At2g26730_OS=Arabidopsis_thaliana_GN=At2g26730_PE=1_SV=1|||3e-63	50 kDa		true_forward_protein
1362	34418-433_5_ORF2 (+27)	SSTDB	0	0.98	1	1	0.0229	0.98	0	0	0	1	0	0	0	1	0	0	0	0.0229	0	0	0	>sp|Q0DJA0|COPD1_ORYSJ_Coatomer_subunit_delta-1_OS=Oryza_sativa_subsp._japonica_GN=Os05g0310800_PE=2_SV=1|||0	58 kDa		true_forward_protein
1363	37238-416_5_ORF2	SSTDB	9e-92	0.98	1	1	0.0605	0.98	0	0	0	1	0	0	0	1	0	0	0	0.0605	0	0	0	>sp|O48529|STR9_ARATH_Rhodanese-like_domain-containing_protein_9,_chloroplastic_OS=Arabidopsis_thaliana_GN=STR9_PE=2_SV=1|||9e-92	27 kDa		true_forward_protein
1364	377314-32_6_ORF1 (+1)	SSTDB	3e-06	0.98	1	1	0.0377	0.98	0	0	0	1	0	0	0	1	0	0	0	0.0377	0	0	0	>sp|Q9SEU7|TRXM3_ARATH_Thioredoxin_M3,_chloroplastic_OS=Arabidopsis_thaliana_GN=GAT1_PE=2_SV=2|||3e-06	43 kDa		true_forward_protein
1365	414359-18_3_ORF1	SSTDB	2e-43	0.98	1	1	0.0729	0.98	0	0	0	1	0	0	0	1	0	0	0	0.0729	0	0	0	>sp|Q9ZT66|E134_MAIZE_Endo-1,3;1,4-beta-D-glucanase_OS=Zea_mays_PE=1_SV=1|||2e-43	27 kDa		true_forward_protein
1366	63281-318_4_ORF1	SSTDB	2e-27	0.98	1	1	0.176	0.98	0	0	0	1	0	0	0	1	0	0	0	0.176	0	0	0	>sp|P52855|RLA1_MAIZE_60S_acidic_ribosomal_protein_P1_OS=Zea_mays_GN=RPP1A_PE=1_SV=1|||2e-27	9 kDa		true_forward_protein
1367	65045-313_6_ORF2 (+2)	SSTDB	4e-86	0.98	1	1	0.0487	0.98	0	0	0	1	0	0	0	1	0	0	0	0.0487	0	0	0	>sp|P82658|TL19_ARATH_Thylakoid_lumenal_19_kDa_protein,_chloroplastic_OS=Arabidopsis_thaliana_GN=At3g63540_PE=1_SV=2|||4e-86	29 kDa		true_forward_protein
1368	78404-285_2_ORF2	SSTDB	1e-45	0.98	1	1	0.0483	0.98	0	0	0	1	0	0	0	1	0	0	0	0.0483	0	0	0	>sp|Q10058|YAM3_SCHPO_Putative_oxidoreductase_C1F5.03c_OS=Schizosaccharomyces_pombe_(strain_972_/_ATCC_24843)_GN=SPAC1F5.03c_PE=2_SV=1|||1e-45	42 kDa		true_forward_protein
1369	8942-791_1_ORF2	SSTDB	2e-108	0.98	1	1	0.143	0.98	0	0	0	1	0	0	0	1	0	0	0	0.143	0	0	0	>sp|Q8LEZ8|AP1S1_ARATH_AP-1_complex_subunit_sigma-1_OS=Arabidopsis_thaliana_GN=AAP19-1_PE=2_SV=1|||2e-108	23 kDa		true_forward_protein
1370	94243-258_2_ORF1	SSTDB	4e-32	0.98	1	1	0.0478	0.98	0	0	0	1	0	0	0	1	0	0	0	0.0478	0	0	0	>sp|Q41001|BCP_PEA_Blue_copper_protein_OS=Pisum_sativum_PE=2_SV=1|||4e-32	29 kDa		true_forward_protein
1371	98858-251_3_ORF2 (+1)	SSTDB	2e-177	0.98	1	1	0.0327	0.98	0	0	0	1	0	0	0	1	0	0	0	0.0327	0	0	0	>sp|Q68F38|VAC14_XENLA_Protein_VAC14_homolog_OS=Xenopus_laevis_GN=vac14_PE=2_SV=1|||2e-177	82 kDa		true_forward_protein
1372	rr|REV_A9TU89|REV_A9TU89_PHYPA	VPDB	VPDB	0.98	1	1	0.0256	0.98	0	0	0	1	0	0	0	1	0	0	0	0.0256	0	0	0	Predicted protein OS=Physcomitrella patens subsp. patens GN=PHYPADRAFT_150899 PE=3 SV=1	48 kDa		wrong_decoy_protein
1373	319597-58_1_ORF2 (+1)	SSTDB	9e-24	0.98	1	1	0.0337	0	0	0.98	0	0	0	1	0	0	0	1	0	0	0	0.0337	0	>sp|P46519|LEA14_SOYBN_Desiccation_protectant_protein_Lea14_homolog_OS=Glycine_max_PE=2_SV=1|||9e-24	36 kDa		true_forward_protein
1374	241707-105_1_ORF2 (+3)	SSTDB	1e-51	0.98	1	1	0.0844	0.98	0	0	0	1	0	0	0	1	0	0	0	0.0844	0	0	0	>sp|P40619|HMGL_IPONI_HMG1/2-like_protein_OS=Ipomoea_nil_PE=2_SV=1|||1e-51	17 kDa		true_forward_protein
1375	24023-511_4_ORF2	SSTDB	6e-06	0.98	1	1	0.0339	0.98	0	0	0	1	0	0	0	1	0	0	0	0.0339	0	0	0	>sp|B1JDN1|Y4274_PSEPW_UPF0307_protein_PputW619_4274_OS=Pseudomonas_putida_(strain_W619)_GN=PputW619_4274_PE=3_SV=1|||6e-06	77 kDa		true_forward_protein
1376	273313-84_6_ORF2	SSTDB	1e-84	0.98	1	1	0.026	0	0	0.98	0	0	0	1	0	0	0	1	0	0	0	0.026	0	>sp|O48928|C77A3_SOYBN_Cytochrome_P450_77A3_OS=Glycine_max_GN=CYP77A3_PE=2_SV=1|||1e-84	48 kDa		true_forward_protein
1377	219521-122_4_ORF1 (+2)	SSTDB	0	0.98	1	1	0.0109	0	0	0	0.98	0	0	0	1	0	0	0	1	0	0	0	0.0109	>sp|Q8RY22|DEGP7_ARATH_Protease_Do-like_7_OS=Arabidopsis_thaliana_GN=DEGP7_PE=2_SV=1|||0	131 kDa		true_forward_protein
1378	112106-234_5_ORF2 (+1)	SSTDB	3e-12	0.98	1	1	0.0973	0.98	0	0	0	1	0	0	0	1	0	0	0	0.0973	0	0	0	>sp|Q93YW0|EXEC1_ARATH_Protein_EXECUTER_1,_chloroplastic_OS=Arabidopsis_thaliana_GN=EX1_PE=1_SV=1|||3e-12	13 kDa		true_forward_protein
1379	rr|REV_F2DWA5|REV_F2DWA5_HORVD	VPDB	VPDB	0.98	1	1	0.0372	0	0	0	0.98	0	0	0	1	0	0	0	1	0	0	0	0.0372	Predicted protein OS=Hordeum vulgare var. distichum PE=2 SV=1	26 kDa		wrong_decoy_protein
1380	49412-362_3_ORF2 (+3)	SSTDB	0	0.98	1	1	0.0133	0	0	0	0.98	0	0	0	1	0	0	0	1	0	0	0	0.0133	>sp|Q9FKA7|ORTH1_ARATH_E3_ubiquitin-protein_ligase_ORTHRUS_1_OS=Arabidopsis_thaliana_GN=ORTH1_PE=1_SV=1|||0	84 kDa		true_forward_protein
1381	4712-1020_6_ORF2	SSTDB	5e-22	0.98	1	1	0.0189	0.1	0	0	0.98	0	0	0	1	0	0	0	1	0	0	0	0.0189	>sp|Q04836|ROC3_ARATH_31_kDa_ribonucleoprotein,_chloroplastic_OS=Arabidopsis_thaliana_GN=RBP31_PE=1_SV=1|||5e-22	83 kDa	TRUE	true_forward_protein
1382	273751-84_2_ORF2	SSTDB	0	0.97	1	1	0.0203	0.97	0	0	0	1	0	0	0	1	0	0	0	0.0203	0	0	0	>sp|Q8H1H9|AMO_ARATH_Primary_amine_oxidase_OS=Arabidopsis_thaliana_GN=At1g62810_PE=2_SV=1|||0	84 kDa		true_forward_protein
1383	49264-362_1_ORF2	SSTDB	no_acceptable_blastHit	0.97	1	1	0.0237	0	0	0	0.97	0	0	0	1	0	0	0	1	0	0	0	0.0237	no_acceptable_match|||NA	60 kDa		true_forward_protein
1384	154582-189_4_ORF2	SSTDB	1e-07	0.97	1	1	0.0161	0	0	0	0.97	0	0	0	1	0	0	0	1	0	0	0	0.0161	>sp|B5EI63|PNP_GEOBB_Polyribonucleotide_nucleotidyltransferase_OS=Geobacter_bemidjiensis_(strain_Bem_/_ATCC_BAA-1014_/_DSM_16622)_GN=pnp_PE=3_SV=1|||1e-07	64 kDa		true_forward_protein
1385	2497-1288_5_ORF3	SSTDB	3e-25	0.97	1	1	0.113	0.97	0	0	0	1	0	0	0	1	0	0	0	0.113	0	0	0	>sp|Q85FH7|RK32_ADICA_50S_ribosomal_protein_L32,_chloroplastic_OS=Adiantum_capillus-veneris_GN=rpl32_PE=2_SV=1|||3e-25	12 kDa		true_forward_protein
1386	4360-1050_3_ORF2	SSTDB	5e-41	0.97	1	1	0.0153	0.97	0	0	0	1	0	0	0	1	0	0	0	0.0153	0	0	0	>sp|Q61823|PDCD4_MOUSE_Programmed_cell_death_protein_4_OS=Mus_musculus_GN=Pdcd4_PE=1_SV=1|||5e-41	79 kDa		true_forward_protein
1387	190870-146_1_ORF1 (+1)	SSTDB	0	0.97	1	1	0.0153	0.97	0	0	0	1	0	0	0	1	0	0	0	0.0153	0	0	0	>sp|Q94BU1|Y1181_ARATH_Uncharacterized_aarF_domain-containing_protein_kinase_At1g71810,_chloroplastic_OS=Arabidopsis_thaliana_GN=At1g71810_PE=1_SV=1|||0	87 kDa		true_forward_protein
1388	13512-659_5_ORF1 (+8)	SSTDB	0	0.97	1	1	0.0288	0	0	0.97	0	0	0	1	0	0	0	1	0	0	0	0.0288	0	>sp|O04619|ADNT1_ARATH_Mitochondrial_adenine_nucleotide_transporter_ADNT1_OS=Arabidopsis_thaliana_GN=ADNT1_PE=2_SV=1|||0	49 kDa		true_forward_protein
1389	274867-83_4_ORF1 (+2)	SSTDB	8e-127	0.97	1	1	0.0331	0	0.97	0	0	0	1	0	0	0	1	0	0	0	0.0331	0	0	>sp|Q9M088|E135_ARATH_Glucan_endo-1,3-beta-glucosidase_5_OS=Arabidopsis_thaliana_GN=At4g31140_PE=1_SV=1|||8e-127	39 kDa		true_forward_protein
1390	264011-90_5_ORF2 (+2)	SSTDB	2e-114	0.96	1	1	0.054	0.96	0	0	0	1	0	0	0	1	0	0	0	0.054	0	0	0	>sp|O82768|HIS2_ARATH_Histidine_biosynthesis_bifunctional_protein_hisIE,_chloroplastic_OS=Arabidopsis_thaliana_GN=At1g31860_PE=2_SV=1|||2e-114	31 kDa		true_forward_protein
1391	1950-1415_5_ORF1	SSTDB	2e-121	0.96	1	1	0.0331	0	0	0.96	0	0	0	1	0	0	0	1	0	0	0	0.0331	0	>sp|Q9LIN2|GDL53_ARATH_GDSL_esterase/lipase_At3g26430_OS=Arabidopsis_thaliana_GN=At3g26430_PE=2_SV=1|||2e-121	43 kDa		true_forward_protein
1392	196288-141_2_ORF2	SSTDB	4e-41	0.96	1	1	0.0492	0	0	0	0.96	0	0	0	1	0	0	0	1	0	0	0	0.0492	>sp|Q54HW1|PSD10_DICDI_26S_proteasome_non-ATPase_regulatory_subunit_10_OS=Dictyostelium_discoideum_GN=psmD10_PE=2_SV=1|||4e-41	26 kDa		true_forward_protein
1393	156594-185_1_ORF2 (+1)	SSTDB	0	0.96	2	4	0.0666	0.96	0	0	0.09	2	0	0	1	2	0	0	2	0.0666	0	0	0.0238	>sp|P42697|DRP1A_ARATH_Dynamin-related_protein_1A_OS=Arabidopsis_thaliana_GN=DRP1A_PE=1_SV=3|||0	70 kDa	TRUE	true_forward_protein
1394	79056-284_1_ORF2	SSTDB	1e-95	0.96	1	1	0.0369	0.96	0	0	0	1	0	0	0	1	0	0	0	0.0369	0	0	0	>sp|Q9M0B7|TET9_ARATH_Tetraspanin-9_OS=Arabidopsis_thaliana_GN=TET9_PE=2_SV=1|||1e-95	30 kDa		true_forward_protein
1395	sp|A2T344|YCF4_ANGEV (+124)	VPDB	VPDB	0.96	1	1	0.0489	0.96	0	0	0	1	0	0	0	1	0	0	0	0.0489	0	0	0	Photosystem I assembly protein Ycf4 OS=Angiopteris evecta GN=ycf4 PE=3 SV=1	21 kDa		true_forward_protein
1396	27499-481_4_ORF2	SSTDB	0	0.96	1	1	0.0296	0	0	0.96	0	0	0	1	0	0	0	1	0	0	0	0.0296	0	>sp|Q8L5U0|CSN4_ARATH_COP9_signalosome_complex_subunit_4_OS=Arabidopsis_thaliana_GN=CSN4_PE=1_SV=2|||0	45 kDa		true_forward_protein
1397	103789-244_4_ORF1 (+12)	SSTDB	7e-39	0.95	1	1	0.0985	0.95	0	0	0	1	0	0	0	1	0	0	0	0.0985	0	0	0	>sp|P92965|RSP40_ARATH_Arginine/serine-rich-splicing_factor_RSP40_OS=Arabidopsis_thaliana_GN=RSP40_PE=1_SV=2|||7e-39	16 kDa		true_forward_protein
1398	115592-230_4_ORF1	SSTDB	8e-142	0.95	1	1	0.0606	0.95	0	0	0	1	0	0	0	1	0	0	0	0.0606	0	0	0	>sp|P22989|LDHB_HORVU_L-lactate_dehydrogenase_B_(Fragment)_OS=Hordeum_vulgare_PE=1_SV=1|||8e-142	43 kDa		true_forward_protein
1399	171199-165_4_ORF2	SSTDB	1e-52	0.95	1	1	0.00839	0	0	0	0.95	0	0	0	1	0	0	0	1	0	0	0	0.00839	>sp|B3QZS3|FTSH2_PHYMT_ATP-dependent_zinc_metalloprotease_FtsH_2_OS=Phytoplasma_mali_(strain_AT)_GN=ftsH2_PE=3_SV=1|||1e-52	164 kDa		true_forward_protein
1400	rr|REV_Q0KIS7|REV_Q0KIS7_SOLDE (+1)	VPDB	VPDB	0.95	1	1	0.0941	0	0	0.95	0	0	0	1	0	0	0	1	0	0	0	0.0941	0	Putative uncharacterized protein OS=Solanum demissum GN=SDM1_44t00015 PE=4 SV=1	9 kDa		wrong_decoy_protein
1401	rr|REV_D7KZ22|REV_D7KZ22_ARALL	VPDB	VPDB	0.95	1	1	0.0156	0	0	0	0.95	0	0	0	1	0	0	0	1	0	0	0	0.0156	Ribosomal protein S5 family protein OS=Arabidopsis lyrata subsp. lyrata GN=ARALYDRAFT_475487 PE=3 SV=1	60 kDa		true_forward_protein
1402	10465-738_4_ORF2	SSTDB	6e-25	0.95	1	1	0.0616	0	0	0.95	0	0	0	1	0	0	0	1	0	0	0	0.0616	0	>sp|Q99728|BARD1_HUMAN_BRCA1-associated_RING_domain_protein_1_OS=Homo_sapiens_GN=BARD1_PE=1_SV=2|||6e-25	22 kDa		true_forward_protein
1403	339283-48_1_ORF1 (+1)	SSTDB	0	0.95	1	1	0.0163	0	0	0.95	0	0	0	1	0	0	0	1	0	0	0	0.0163	0	>sp|Q570B4|KCS10_ARATH_3-ketoacyl-CoA_synthase_10_OS=Arabidopsis_thaliana_GN=FDH_PE=1_SV=2|||0	68 kDa		true_forward_protein
1404	9609-766_2_ORF1	SSTDB	2e-49	0.95	1	1	0.0936	0.95	0	0	0	1	0	0	0	1	0	0	0	0.0936	0	0	0	>sp|Q8G9F9|INHA_PSEPU_Isonitrile_hydratase_OS=Pseudomonas_putida_GN=inhA_PE=1_SV=1|||2e-49	25 kDa		true_forward_protein
1405	tr|A9NKX4|A9NKX4_PICSI	VPDB	VPDB	0.95	1	1	0.118	0.95	0	0	0	1	0	0	0	1	0	0	0	0.118	0	0	0	40S ribosomal protein S24 OS=Picea sitchensis PE=2 SV=1	16 kDa		true_forward_protein
1406	109489-237_5_ORF2 (+1)	SSTDB	no_acceptable_blastHit	0.95	1	1	0.0148	0	0	0	0.95	0	0	0	1	0	0	0	1	0	0	0	0.0148	no_acceptable_match|||NA	195 kDa		true_forward_protein
1407	326782-54_2_ORF1	SSTDB	7e-146	0.95	1	1	0.0199	0	0	0.95	0	0	0	1	0	0	0	1	0	0	0	0.0199	0	>sp|B8HLD2|DNAJ_CYAP4_Chaperone_protein_DnaJ_OS=Cyanothece_sp._(strain_PCC_7425_/_ATCC_29141)_GN=dnaJ_PE=3_SV=1|||7e-146	59 kDa		true_forward_protein
1408	2142-1362_3_ORF2	SSTDB	0	0.95	1	1	0.00946	0.95	0	0	0	1	0	0	0	1	0	0	0	0.00946	0	0	0	>sp|Q16706|MA2A1_HUMAN_Alpha-mannosidase_2_OS=Homo_sapiens_GN=MAN2A1_PE=1_SV=2|||0	132 kDa		true_forward_protein
1409	210344-129_6_ORF1 (+1)	SSTDB	3e-46	0.95	1	1	0.0191	0	0.95	0	0	0	1	0	0	0	1	0	0	0	0.0191	0	0	>sp|Q9R1C6|DGKE_MOUSE_Diacylglycerol_kinase_epsilon_OS=Mus_musculus_GN=Dgke_PE=2_SV=1|||3e-46	58 kDa		true_forward_protein
1410	255757-96_3_ORF2	SSTDB	5e-09	0.95	1	1	0.115	0	0	0.95	0	0	0	1	0	0	0	1	0	0	0	0.115	0	>sp|P53305|RT27_YEAST_Mitochondral_37S_ribosomal_protein_S27_OS=Saccharomyces_cerevisiae_(strain_ATCC_204508_/_S288c)_GN=RSM27_PE=1_SV=1|||5e-09	12 kDa		true_forward_protein
