# Supplementary material for: Proteogenomic Analysis Greatly Expands the Identification of Proteins Related to Reproduction in the Apogamous Fern Dryopteris affinis ssp. affinis
Source: Front Plant Sci. 2017 Mar 22;8:336. doi: 10.3389/fpls.2017.00336 (PMC5360702; doi:10.3389/fpls.2017.00336)
Supplement: Table S3 — Heatmap overview for all entries in the complete SSTDB, showing which species provides the best homolog with which e-value category. [file Table3.XLSX]

## Sheet: Table_S3
Species and Evalue category	Evalue < 1.0E-20		1.0E-20 < Evalue < 1.0E-10		1.0E-10 < Evalue < 1.0E-6		1.0E-6 < Evalue		No_blastpHit		Grand Total		Cululative Total
Arabidopsis thaliana	58.82%	28116	12.56%	6006	12.44%	5949	16.18%	7733			14.48	47804	14.48%
Homo sapiens	12.55%	2365	5.92%	1116	25.73%	4847	55.79%	10510			5.71	18838	20.19%
No_acceptable_blastp_hit									4.54%	15000	4.54	13568	24.73%
Mus musculus	11.27%	1529	5.37%	728	25.71%	3489	57.65%	7822			4.11	6848	28.84%
Saccharomyces cerevisiae	7.35%	503	5.07%	347	27.61%	1891	59.97%	4107			2.07	6594	30.91%
Bacillus subtilis	4.16%	274	2.15%	142	30.09%	1984	63.6%	4194			2	5794	32.91%
Schizosaccharomyces pombe	9.34%	541	5.44%	315	26.56%	1539	58.66%	3399			1.76	5237	34.67%
Oryza sativa	52.34%	2741	5.73%	300	13.96%	731	27.97%	1465			1.59	5078	36.26%
Xenopus laevis	15.73%	799	9.83%	499	26.37%	1339	48.07%	2441			1.54	5049	37.8%
Bos taurus	12.1%	611	3.92%	198	25.53%	1289	58.45%	2951			1.53	4560	39.33%
Drosophila melanogaster	8.42%	384	8.31%	379	27.19%	1240	56.07%	2557			1.38	4368	40.71%
Escherichia coli	3.09%	135	1.17%	51	29.51%	1289	66.23%	2893			1.32	4333	42.03%
Dictyostelium discoideum	26.93%	1167	7.96%	345	21.35%	925	43.76%	1896			1.31	4263	43.34%
Rattus norvegicus	9.03%	385	3.87%	165	27.75%	1183	59.35%	2530			1.29	3702	44.63%
Pseudomonas	1.16%	43	0.89%	33	29.69%	1099	68.26%	2527			1.12	3687	45.75%
Caenorhabditis elegans	2.98%	110	1.82%	67	29.67%	1094	65.53%	2416			1.12	3350	46.87%
Danio rerio	12.78%	428	7.22%	242	25.4%	851	54.6%	1829			1.02	3258	47.89%
Mycobacterium tuberculosis	2.18%	71	1.44%	47	30.11%	981	66.27%	2159			0.99	2855	48.88%
Synechococcus sp	8.9%	254	2.14%	61	27.11%	774	61.86%	1766			0.87	2507	49.75%
Methanocaldococcus	1.36%	34	1.48%	37	33.79%	847	63.38%	1589			0.76	2504	50.51%
Clostridium	1.2%	30	0.8%	20	31.07%	778	66.93%	1676			0.76	2259	51.27%
Nicotiana tabacum	44.05%	995	30.15%	681	17%	384	8.81%	199			0.68	2130	51.95%
Staphylococcus	1.64%	35	1.6%	34	30.23%	644	66.53%	1417			0.65	2090	52.6%
Shewanella	0.33%	7	0.19%	4	30.77%	643	68.71%	1436			0.63	2039	53.23%
Haemophilus influenzae	1.52%	31	0.69%	14	31.73%	647	66.06%	1347			0.62	2014	53.85%
Gallus gallus	11.27%	227	6.11%	123	25.82%	520	56.8%	1144			0.61	1953	54.46%
Streptococcus	0%	0	0.2%	4	32.36%	632	67.43%	1317			0.59	1890	55.05%
Rhizobium	0.79%	15	1.11%	21	30.85%	583	67.25%	1271			0.57	1804	55.62%
Mycoplasma	0.06%	1	0%	0	32.82%	592	67.13%	1211			0.55	1759	56.17%
Lactobacillus	0.17%	3	0.17%	3	32.29%	568	67.37%	1185			0.53	1609	56.7%
Prochlorperazine	0.25%	4	0%	0	30.89%	497	68.86%	1108			0.49	1503	57.19%
Rickettsia	2.26%	34	0.6%	9	28.28%	425	68.86%	1035			0.46	1428	57.65%
Methanosarcina	0.63%	9	0.21%	3	30.32%	433	68.84%	983			0.43	1393	58.08%
Candida	2.51%	35	1.08%	15	25.34%	353	71.07%	990			0.42	1372	58.5%
Buchnera	1.9%	26	1.46%	20	27.7%	380	68.95%	946			0.42	1250	58.92%
Salmonella	1.44%	18	0.8%	10	26.8%	335	70.96%	887			0.38	1207	59.3%
Corynebacterium	0.08%	1	0.08%	1	30.07%	363	69.76%	842			0.37	1197	59.67%
Streptomyces	3.09%	37	1.75%	21	28.99%	347	66.17%	792			0.36	1170	60.03%
Enterobacteria	1.88%	22	0.77%	9	34.44%	403	62.91%	736			0.35	1168	60.38%
Burkholderia	0.17%	2	0.17%	2	31.93%	373	67.72%	791			0.35	1110	60.73%
Helicobacter pilory	0.63%	7	0.18%	2	27.84%	309	71.35%	792			0.34	1059	61.07%
Solanum tuberosum	44.57%	472	11.71%	124	15.68%	166	28.05%	297			0.32	1031	61.39%
Aspergillus	1.75%	18	2.42%	25	26.48%	273	69.35%	715			0.31	1029	61.7%
Geobacter	0.87%	9	0%	0	32.75%	337	66.38%	683			0.31	1010	62.01%
Campylobacter	0%	0	0%	0	31.19%	315	68.81%	695			0.31	982	62.32%
